# Supplementary material for: Investigations into the construction of the penta­substituted ring C of Neosurugatoxin – a crystallographic study
Source: Acta Crystallogr E Crystallogr Commun. 2016 Jan 1;72(Pt 1):44–8. doi: 10.1107/S2056989015023506 (PMC4704749; doi:10.1107/S2056989015023506)
Supplement: Supplementary file 1 [file e-72-00044-sup1.cif]

##############################################################################
#                                                                            #
# This CIF contains the data in a paper accepted for publication in          #
# Acta Crystallographica Section E. It conforms to the requirements of       #
# Notes for Authors for Acta Crystallographica Section E, and has been       #
# peer reviewed under the auspices of the IUCr Commission on Journals.       #
#                                                                            #
# Full details of the Crystallographic Information File format               #
# are given in the paper "The Crystallographic Information File (CIF):       #
# a New Standard Archive File for Crystallography" by S. R. Hall, F. H.      #
# Allen and I. D. Brown [Acta Cryst. (1991), A47, 655-685].                  #
#                                                                            #
# The current version of the core CIF dictionary is obtainable from          #
# ftp://ftp.iucr.org/pub/cif_core.dic.                                       #
#                                                                            #
# Software is freely available for graphical display of the structure(s)     #
# in this CIF. For information consult the CIF software page                 #
# http://www.iucr.org/resources/cif/software.                                #
#                                                                            #
# This file may be used for bona fide research purposes within the           #
# scientific community so long as proper attribution is given to the journal # 
# article from which it was obtained.                                        #
#                                                                            #
##############################################################################
data_I
_database_code_depnum_ccdc_archive 'CCDC 1440871'
_audit_creation_method     SHELXL-97
_chemical_name_systematic
;\
(+-)-(3a<i>R</i>,4<i>S</i>,5<i>S</i>,6a<i>S</i>)-4-Methyl-5-phenylhexahydro-\
1<i>H</i>-cyclopenta[<i>c</i>]furan-4,5-diol
;
_chemical_name_common     ?
_chemical_formula_moiety     'C14 H18 O3'
_chemical_formula_sum     'C14 H18 O3'
_chemical_formula_iupac     'C14 H18 O3'
_chemical_formula_weight     234.28
_chemical_melting_point     ?
_symmetry_cell_setting     orthorhombic
_symmetry_space_group_name_H-M     'P b c a'
loop_
    _symmetry_equiv_pos_as_xyz
    'x, y, z'
    '-x+1/2, -y, z+1/2'
    '-x, y+1/2, -z+1/2'
    'x+1/2, -y+1/2, -z'
    '-x, -y, -z'
    'x-1/2, y, -z-1/2'
    'x, -y-1/2, z-1/2'
    '-x-1/2, y-1/2, z'
_cell_length_a     10.997(2)
_cell_length_b     7.7489(9)
_cell_length_c     27.852(4)
_cell_angle_alpha     90.00
_cell_angle_beta     90.00
_cell_angle_gamma     90.00
_cell_volume     2373.4(6)
_cell_formula_units_Z     8
_cell_measurement_reflns_used     4280
_cell_measurement_theta_min     2.91
_cell_measurement_theta_max     27.48
_cell_measurement_temperature     120(2)
_exptl_crystal_description     lath
_exptl_crystal_colour     colourless
_exptl_crystal_size_max     0.18
_exptl_crystal_size_mid     0.08
_exptl_crystal_size_min     0.02
_exptl_crystal_density_diffrn     1.311
_exptl_crystal_density_meas     ?
_exptl_crystal_density_method     'not measured'
_exptl_crystal_F_000     1008
_exptl_absorpt_coefficient_mu     0.091
_exptl_absorpt_correction_type     none
_exptl_absorpt_process_details     ?
_exptl_absorpt_correction_T_min     .
_exptl_absorpt_correction_T_max     .
_exptl_special_details     ?
_diffrn_ambient_temperature     120(2)
_diffrn_radiation_type     MoK\a
_diffrn_radiation_wavelength     0.71073
_diffrn_radiation_source     'fine-focus sealed tube'
_diffrn_radiation_monochromator     graphite
_diffrn_measurement_device_type     'Nonius KappaCCD'
_diffrn_measurement_method     \w
_diffrn_detector_area_resol_mean     ?
_diffrn_reflns_number     13446
_diffrn_reflns_av_R_equivalents     0.1374
_diffrn_reflns_av_sigmaI/netI     0.1309
_diffrn_reflns_theta_min     3.30
_diffrn_reflns_theta_max     26.00
_diffrn_reflns_theta_full     26.00
_diffrn_measured_fraction_theta_max     0.988
_diffrn_measured_fraction_theta_full     0.988
_diffrn_reflns_limit_h_min     -13
_diffrn_reflns_limit_h_max     13
_diffrn_reflns_limit_k_min     -6
_diffrn_reflns_limit_k_max     9
_diffrn_reflns_limit_l_min     -34
_diffrn_reflns_limit_l_max     34
_diffrn_standards_number     ?
_diffrn_standards_interval_count     ?
_diffrn_standards_interval_time     ?
_diffrn_standards_decay_%     0
_refine_special_details
;
 Refinement of F^2^ against ALL reflections.  The weighted R-factor wR and
 goodness of fit S are based on F^2^, conventional R-factors R are based
 on F, with F set to zero for negative F^2^. The threshold expression of
 F^2^ > 2sigma(F^2^) is used only for calculating R-factors(gt) etc. and is
 not relevant to the choice of reflections for refinement.  R-factors based
 on F^2^ are statistically about twice as large as those based on F, and R-
 factors based on ALL data will be even larger.
;
_reflns_number_total     2312
_reflns_number_gt     1303
_reflns_threshold_expression     I>2\s(I)
_refine_ls_structure_factor_coef     Fsqd
_refine_ls_matrix_type     full
_refine_ls_R_factor_all     0.1808
_refine_ls_R_factor_gt     0.0945
_refine_ls_wR_factor_gt     0.1260
_refine_ls_wR_factor_ref     0.1482
_refine_ls_goodness_of_fit_ref     1.091
_refine_ls_restrained_S_all     1.091
_refine_ls_number_reflns     2312
_refine_ls_number_parameters     161
_refine_ls_number_restraints     0
_refine_ls_hydrogen_treatment     mixed
_refine_ls_weighting_scheme     calc
_refine_ls_weighting_details
         'calc w=1/[\s^2^(Fo^2^)+(0.0231P)^2^+2.9549P] where P=(Fo^2^+2Fc^2^)/3'
_atom_sites_solution_hydrogens     geom
_atom_sites_solution_primary     direct
_atom_sites_solution_secondary     difmap
_refine_ls_shift/su_max     0.000
_refine_ls_shift/su_mean     0.000
_refine_diff_density_max     0.246
_refine_diff_density_min     -0.266
_refine_ls_extinction_method     none
_refine_ls_extinction_coef     ?
loop_
    _atom_type_symbol
    _atom_type_description
    _atom_type_scat_dispersion_real
    _atom_type_scat_dispersion_imag
    _atom_type_scat_source
    'C' 'C' 0.0033 0.0016
                         'International Tables Vol C Tables 4.2.6.8 and 6.1.1.4'
    'H' 'H' 0.0000 0.0000
                         'International Tables Vol C Tables 4.2.6.8 and 6.1.1.4'
    'O' 'O' 0.0106 0.0060
                         'International Tables Vol C Tables 4.2.6.8 and 6.1.1.4'
_computing_data_collection
;
COLLECT (Nonius, 1998)
;
_computing_cell_refinement
;
SCALEPACK (Otwinowski & Minor, 1997)
;
_computing_data_reduction
;
DENZO and SCALEPACK (Otwinowski & Minor, 1997), and SORTAV (Blessing,
1995)
;
_computing_structure_solution
;
SHELXS97 (Sheldrick, 2008)
;
_computing_structure_refinement
;
SHELXL97 (Sheldrick, 2008)
;
_computing_molecular_graphics
;
ORTEP-3 for Windows (Farrugia, 2012)
;
_computing_publication_material
;
SHELXL97 (Sheldrick, 2008)
;
loop_
    _atom_site_type_symbol
    _atom_site_label
    _atom_site_fract_x
    _atom_site_fract_y
    _atom_site_fract_z
    _atom_site_U_iso_or_equiv
    _atom_site_adp_type
    _atom_site_calc_flag
    _atom_site_refinement_flags
    _atom_site_occupancy
    _atom_site_symmetry_multiplicity
    _atom_site_disorder_assembly
    _atom_site_disorder_group
    C C1 0.4979(4) 0.7625(5) 0.44924(12) 0.0240(10) Uani d . 1 1 . .
    H H1 0.5579 0.7736 0.4760 0.029 Uiso calc R 1 1 . .
    C C2 0.5209(4) 0.9051(4) 0.41050(13) 0.0251(10) Uani d . 1 1 . .
    H H2 0.5951 0.9739 0.4185 0.030 Uiso calc R 1 1 . .
    C C3 0.4068(4) 1.0179(5) 0.41288(13) 0.0285(10) Uani d . 1 1 . .
    H H3A 0.4189 1.1156 0.4353 0.034 Uiso calc R 1 1 . .
    H H3B 0.3863 1.0641 0.3808 0.034 Uiso calc R 1 1 . .
    C C4 0.3697(4) 0.8034(5) 0.46709(13) 0.0292(11) Uani d . 1 1 . .
    H H4A 0.3237 0.6955 0.4728 0.035 Uiso calc R 1 1 . .
    H H4B 0.3733 0.8695 0.4975 0.035 Uiso calc R 1 1 . .
    C C5 0.5380(4) 0.8075(4) 0.36269(12) 0.0252(10) Uani d . 1 1 . .
    H H5A 0.4957 0.8687 0.3363 0.030 Uiso calc R 1 1 . .
    H H5B 0.6254 0.7990 0.3546 0.030 Uiso calc R 1 1 . .
    C C6 0.4840(4) 0.6287(4) 0.36962(12) 0.0221(9) Uani d . 1 1 . .
    C C7 0.5147(4) 0.5877(4) 0.42306(12) 0.0207(9) Uani d . 1 1 . .
    C C8 0.6451(4) 0.5287(5) 0.43001(12) 0.0254(10) Uani d . 1 1 . .
    H H8A 0.6578 0.4196 0.4129 0.038 Uiso calc R 1 1 . .
    H H8B 0.6610 0.5120 0.4643 0.038 Uiso calc R 1 1 . .
    H H8C 0.7006 0.6164 0.4173 0.038 Uiso calc R 1 1 . .
    C C9 0.5241(4) 0.4920(5) 0.33435(11) 0.0235(10) Uani d . 1 1 . .
    C C10 0.4430(4) 0.3631(5) 0.31982(13) 0.0301(11) Uani d . 1 1 . .
    H H10 0.3628 0.3614 0.3325 0.036 Uiso calc R 1 1 . .
    C C11 0.4784(5) 0.2378(5) 0.28707(15) 0.0404(13) Uani d . 1 1 . .
    H H11 0.4224 0.1505 0.2779 0.048 Uiso calc R 1 1 . .
    C C12 0.5939(5) 0.2384(6) 0.26765(14) 0.0430(14) Uani d . 1 1 . .
    H H12 0.6174 0.1534 0.2449 0.052 Uiso calc R 1 1 . .
    C C13 0.6743(5) 0.3641(5) 0.28186(13) 0.0353(12) Uani d . 1 1 . .
    H H13 0.7542 0.3657 0.2689 0.042 Uiso calc R 1 1 . .
    C C14 0.6403(4) 0.4878(5) 0.31469(12) 0.0303(11) Uani d . 1 1 . .
    H H14 0.6978 0.5727 0.3242 0.036 Uiso calc R 1 1 . .
    O O1 0.3123(3) 0.9043(3) 0.43001(9) 0.0297(7) Uani d . 1 1 . .
    O O2 0.3534(3) 0.6375(3) 0.36550(9) 0.0270(7) Uani d . 1 1 . .
    H H2o 0.328(4) 0.722(5) 0.3816(13) 0.032 Uiso d . 1 1 . .
    O O3 0.4425(3) 0.4516(3) 0.44161(9) 0.0280(8) Uani d . 1 1 . .
    H H3o 0.375(4) 0.464(5) 0.4309(14) 0.034 Uiso d . 1 1 . .
loop_
    _atom_site_aniso_label
    _atom_site_aniso_U_11
    _atom_site_aniso_U_22
    _atom_site_aniso_U_33
    _atom_site_aniso_U_12
    _atom_site_aniso_U_13
    _atom_site_aniso_U_23
    C1 0.016(3) 0.031(2) 0.0249(19) 0.0010(19) -0.0017(19) -0.0017(17)
    C2 0.018(3) 0.018(2) 0.039(2) -0.0007(19) 0.000(2) -0.0036(17)
    C3 0.031(3) 0.022(2) 0.033(2) 0.000(2) 0.006(2) 0.0035(17)
    C4 0.031(3) 0.028(2) 0.029(2) 0.008(2) 0.007(2) 0.0026(18)
    C5 0.023(3) 0.026(2) 0.027(2) 0.0007(19) 0.0027(19) 0.0022(17)
    C6 0.018(3) 0.021(2) 0.028(2) -0.0039(19) -0.0048(19) 0.0027(17)
    C7 0.018(3) 0.023(2) 0.0213(18) 0.0007(18) 0.0035(18) 0.0011(16)
    C8 0.026(3) 0.028(2) 0.023(2) 0.002(2) -0.0040(19) -0.0017(16)
    C9 0.035(3) 0.022(2) 0.0139(18) 0.004(2) -0.0063(19) 0.0021(16)
    C10 0.036(3) 0.028(2) 0.026(2) 0.002(2) -0.008(2) 0.0031(19)
    C11 0.058(4) 0.025(3) 0.039(2) 0.004(3) -0.023(3) -0.004(2)
    C12 0.067(4) 0.033(3) 0.029(2) 0.028(3) -0.013(3) -0.011(2)
    C13 0.051(4) 0.032(3) 0.024(2) 0.017(2) -0.002(2) 0.0019(19)
    C14 0.042(3) 0.028(2) 0.0209(19) 0.009(2) 0.003(2) 0.0024(18)
    O1 0.0226(19) 0.0266(15) 0.0399(16) 0.0066(13) 0.0054(14) 0.0074(12)
    O2 0.023(2) 0.0290(17) 0.0293(15) 0.0018(14) -0.0068(14) 0.0002(12)
    O3 0.027(2) 0.0289(16) 0.0283(15) -0.0050(15) -0.0050(14) 0.0076(12)
_geom_special_details
;
 All esds (except the esd in the dihedral angle between two l.s. planes)
 are estimated using the full covariance matrix.  The cell esds are taken
 into account individually in the estimation of esds in distances, angles
 and torsion angles; correlations between esds in cell parameters are only
 used when they are defined by crystal symmetry.  An approximate (isotropic)
 treatment of cell esds is used for estimating esds involving l.s. planes.
;
loop_
    _geom_bond_atom_site_label_1
    _geom_bond_atom_site_label_2
    _geom_bond_site_symmetry_2
    _geom_bond_distance
    _geom_bond_publ_flag
    C1 C4 . 1.528(5) ?
    C1 C7 . 1.550(5) ?
    C1 C2 . 1.565(5) ?
    C1 H1 . 1.0000 ?
    C2 C3 . 1.530(5) ?
    C2 C5 . 1.543(5) ?
    C2 H2 . 1.0000 ?
    C3 O1 . 1.444(4) ?
    C3 H3A . 0.9900 ?
    C3 H3B . 0.9900 ?
    C4 O1 . 1.441(4) ?
    C4 H4A . 0.9900 ?
    C4 H4B . 0.9900 ?
    C5 C6 . 1.519(5) ?
    C5 H5A . 0.9900 ?
    C5 H5B . 0.9900 ?
    C6 O2 . 1.442(5) ?
    C6 C9 . 1.511(5) ?
    C6 C7 . 1.559(5) ?
    C7 O3 . 1.417(4) ?
    C7 C8 . 1.517(5) ?
    C8 H8A . 0.9800 ?
    C8 H8B . 0.9800 ?
    C8 H8C . 0.9800 ?
    C9 C14 . 1.390(5) ?
    C9 C10 . 1.399(5) ?
    C10 C11 . 1.388(5) ?
    C10 H10 . 0.9500 ?
    C11 C12 . 1.381(6) ?
    C11 H11 . 0.9500 ?
    C12 C13 . 1.373(6) ?
    C12 H12 . 0.9500 ?
    C13 C14 . 1.377(5) ?
    C13 H13 . 0.9500 ?
    C14 H14 . 0.9500 ?
    O2 H2o . 0.84(4) ?
    O3 H3o . 0.80(4) ?
loop_
    _geom_angle_atom_site_label_1
    _geom_angle_atom_site_label_2
    _geom_angle_atom_site_label_3
    _geom_angle_site_symmetry_1
    _geom_angle_site_symmetry_3
    _geom_angle
    _geom_angle_publ_flag
    C4 C1 C7 . . 116.4(3) ?
    C4 C1 C2 . . 103.1(3) ?
    C7 C1 C2 . . 105.9(3) ?
    C4 C1 H1 . . 110.4 ?
    C7 C1 H1 . . 110.4 ?
    C2 C1 H1 . . 110.4 ?
    C3 C2 C5 . . 114.7(3) ?
    C3 C2 C1 . . 103.9(3) ?
    C5 C2 C1 . . 105.6(3) ?
    C3 C2 H2 . . 110.8 ?
    C5 C2 H2 . . 110.8 ?
    C1 C2 H2 . . 110.8 ?
    O1 C3 C2 . . 104.9(3) ?
    O1 C3 H3A . . 110.8 ?
    C2 C3 H3A . . 110.8 ?
    O1 C3 H3B . . 110.8 ?
    C2 C3 H3B . . 110.8 ?
    H3A C3 H3B . . 108.8 ?
    O1 C4 C1 . . 106.5(3) ?
    O1 C4 H4A . . 110.4 ?
    C1 C4 H4A . . 110.4 ?
    O1 C4 H4B . . 110.4 ?
    C1 C4 H4B . . 110.4 ?
    H4A C4 H4B . . 108.6 ?
    C6 C5 C2 . . 106.8(3) ?
    C6 C5 H5A . . 110.4 ?
    C2 C5 H5A . . 110.4 ?
    C6 C5 H5B . . 110.4 ?
    C2 C5 H5B . . 110.4 ?
    H5A C5 H5B . . 108.6 ?
    O2 C6 C9 . . 105.8(3) ?
    O2 C6 C5 . . 109.6(3) ?
    C9 C6 C5 . . 116.3(3) ?
    O2 C6 C7 . . 107.5(3) ?
    C9 C6 C7 . . 114.5(3) ?
    C5 C6 C7 . . 102.9(3) ?
    O3 C7 C8 . . 105.0(3) ?
    O3 C7 C1 . . 114.3(3) ?
    C8 C7 C1 . . 108.4(3) ?
    O3 C7 C6 . . 112.2(3) ?
    C8 C7 C6 . . 112.8(3) ?
    C1 C7 C6 . . 104.2(3) ?
    C7 C8 H8A . . 109.5 ?
    C7 C8 H8B . . 109.5 ?
    H8A C8 H8B . . 109.5 ?
    C7 C8 H8C . . 109.5 ?
    H8A C8 H8C . . 109.5 ?
    H8B C8 H8C . . 109.5 ?
    C14 C9 C10 . . 117.1(4) ?
    C14 C9 C6 . . 122.7(4) ?
    C10 C9 C6 . . 120.2(4) ?
    C11 C10 C9 . . 120.7(4) ?
    C11 C10 H10 . . 119.6 ?
    C9 C10 H10 . . 119.6 ?
    C12 C11 C10 . . 120.8(4) ?
    C12 C11 H11 . . 119.6 ?
    C10 C11 H11 . . 119.6 ?
    C13 C12 C11 . . 118.8(4) ?
    C13 C12 H12 . . 120.6 ?
    C11 C12 H12 . . 120.6 ?
    C12 C13 C14 . . 120.7(5) ?
    C12 C13 H13 . . 119.7 ?
    C14 C13 H13 . . 119.7 ?
    C13 C14 C9 . . 121.8(4) ?
    C13 C14 H14 . . 119.1 ?
    C9 C14 H14 . . 119.1 ?
    C4 O1 C3 . . 104.6(3) ?
    C6 O2 H2o . . 109(3) ?
    C7 O3 H3o . . 107(3) ?
loop_
    _geom_torsion_atom_site_label_1
    _geom_torsion_atom_site_label_2
    _geom_torsion_atom_site_label_3
    _geom_torsion_atom_site_label_4
    _geom_torsion_site_symmetry_1
    _geom_torsion_site_symmetry_2
    _geom_torsion_site_symmetry_3
    _geom_torsion_site_symmetry_4
    _geom_torsion
    _geom_torsion_publ_flag
    C4 C1 C2 C3 . . . . 3.5(4) ?
    C7 C1 C2 C3 . . . . 126.2(3) ?
    C4 C1 C2 C5 . . . . -117.5(3) ?
    C7 C1 C2 C5 . . . . 5.2(4) ?
    C5 C2 C3 O1 . . . . 87.8(4) ?
    C1 C2 C3 O1 . . . . -26.9(4) ?
    C7 C1 C4 O1 . . . . -94.2(3) ?
    C2 C1 C4 O1 . . . . 21.2(4) ?
    C3 C2 C5 C6 . . . . -94.9(4) ?
    C1 C2 C5 C6 . . . . 18.9(4) ?
    C2 C5 C6 O2 . . . . 78.9(4) ?
    C2 C5 C6 C9 . . . . -161.2(3) ?
    C2 C5 C6 C7 . . . . -35.2(4) ?
    C4 C1 C7 O3 . . . . -35.5(4) ?
    C2 C1 C7 O3 . . . . -149.4(3) ?
    C4 C1 C7 C8 . . . . -152.3(3) ?
    C2 C1 C7 C8 . . . . 93.9(3) ?
    C4 C1 C7 C6 . . . . 87.3(4) ?
    C2 C1 C7 C6 . . . . -26.5(4) ?
    O2 C6 C7 O3 . . . . 46.5(4) ?
    C9 C6 C7 O3 . . . . -70.7(4) ?
    C5 C6 C7 O3 . . . . 162.2(3) ?
    O2 C6 C7 C8 . . . . 164.9(3) ?
    C9 C6 C7 C8 . . . . 47.6(4) ?
    C5 C6 C7 C8 . . . . -79.4(4) ?
    O2 C6 C7 C1 . . . . -77.7(3) ?
    C9 C6 C7 C1 . . . . 165.0(3) ?
    C5 C6 C7 C1 . . . . 38.0(4) ?
    O2 C6 C9 C14 . . . . 155.7(3) ?
    C5 C6 C9 C14 . . . . 33.8(5) ?
    C7 C6 C9 C14 . . . . -86.1(4) ?
    O2 C6 C9 C10 . . . . -23.8(4) ?
    C5 C6 C9 C10 . . . . -145.7(3) ?
    C7 C6 C9 C10 . . . . 94.4(4) ?
    C14 C9 C10 C11 . . . . -0.2(5) ?
    C6 C9 C10 C11 . . . . 179.4(3) ?
    C9 C10 C11 C12 . . . . -0.7(6) ?
    C10 C11 C12 C13 . . . . 1.0(6) ?
    C11 C12 C13 C14 . . . . -0.3(6) ?
    C12 C13 C14 C9 . . . . -0.6(6) ?
    C10 C9 C14 C13 . . . . 0.8(5) ?
    C6 C9 C14 C13 . . . . -178.7(3) ?
    C1 C4 O1 C3 . . . . -39.4(4) ?
    C2 C3 O1 C4 . . . . 41.3(3) ?
loop_
    _geom_hbond_atom_site_label_D
    _geom_hbond_atom_site_label_H
    _geom_hbond_atom_site_label_A
    _geom_hbond_site_symmetry_A
    _geom_hbond_distance_DH
    _geom_hbond_distance_HA
    _geom_hbond_distance_DA
    _geom_hbond_angle_DHA
    O2 H2o O1 . 0.84(4) 1.96(4) 2.776(4) 163(4)
    O3 H3o O1 8_655 0.80(4) 2.11(4) 2.844(4) 151(4)
    O3 H3o O2 . 0.80(4) 2.28(4) 2.744(3) 118(4)
    C10 H10 O2 . 0.95 2.33 2.667(5) 100
_shelx_res_file
;
TITL  AJ-5  PAUL   SOTON DATA    TRANS TO PBCA
CELL 0.71073  10.997  7.7489  27.852  90.0  90.0  90.0
ZERR 8.00  0.002  0.0009  0.004  0.0  0.0  0.0
LATT 1
SYMM 1/2-X,-Y,1/2+Z
SYMM -X,1/2+Y,1/2-Z
SYMM 1/2+X,1/2-Y,-Z
SFAC C H O
UNIT 112 144 24
TEMP -153
SIZE 0.18 0.08 0.02
rem colourless lath
L.S. 6
BOND $H
HTAB
eqiv $1  -x+1/2, y-1/2, z
HTAB O2 O1
HTAB O3 O1_$1
HTAB O3 O2
HTAB C10 O2
CONF
OMIT -2 52
MPLA C9 C10 C11 C12 C13 C14
MPLA 4 C1 C2 C5 C7 C6
MPLA 4 C1 C2 C3 C4 O1
FMAP 2
ACTA
PLAN 20
REM EXTI    0.000822
WGHT    0.023100    2.954900
FVAR       0.36471
mole 1
C1    1    0.497907    0.762545    0.449238    11.00000    0.01583    0.03132 =
         0.02488   -0.00174   -0.00168    0.00103
AFIX  13
H1    2    0.557884    0.773620    0.476048    11.00000   -1.20000
AFIX   0
C2    1    0.520888    0.905091    0.410501    11.00000    0.01846    0.01814 =
         0.03876   -0.00357    0.00005   -0.00075
AFIX  13
H2    2    0.595087    0.973920    0.418508    11.00000   -1.20000
AFIX   0
C3    1    0.406841    1.017875    0.412879    11.00000    0.03141    0.02165 =
         0.03251    0.00349    0.00625   -0.00041
AFIX  23
H3A   2    0.418875    1.115621    0.435269    11.00000   -1.20000
H3B   2    0.386282    1.064096    0.380751    11.00000   -1.20000
AFIX   0
C4    1    0.369720    0.803399    0.467085    11.00000    0.03070    0.02805 =
         0.02871    0.00263    0.00715    0.00766
AFIX  23
H4A   2    0.323701    0.695536    0.472806    11.00000   -1.20000
H4B   2    0.373258    0.869525    0.497467    11.00000   -1.20000
AFIX   0
C5    1    0.537986    0.807460    0.362686    11.00000    0.02284    0.02587 =
         0.02687    0.00220    0.00267    0.00066
AFIX  23
H5A   2    0.495729    0.868692    0.336326    11.00000   -1.20000
H5B   2    0.625432    0.798951    0.354579    11.00000   -1.20000
AFIX   0
C6    1    0.483997    0.628702    0.369625    11.00000    0.01797    0.02068 =
         0.02772    0.00272   -0.00476   -0.00391
C7    1    0.514695    0.587693    0.423058    11.00000    0.01813    0.02266 =
         0.02133    0.00113    0.00355    0.00068
C8    1    0.645069    0.528715    0.430006    11.00000    0.02573    0.02750 =
         0.02282   -0.00170   -0.00404    0.00177
AFIX 137
H8A   2    0.657842    0.419641    0.412926    11.00000   -1.50000
H8B   2    0.661013    0.511961    0.464309    11.00000   -1.50000
H8C   2    0.700563    0.616447    0.417271    11.00000   -1.50000
AFIX   0
C9    1    0.524101    0.491982    0.334347    11.00000    0.03463    0.02205 =
         0.01395    0.00211   -0.00627    0.00381
C10   1    0.442988    0.363125    0.319819    11.00000    0.03610    0.02842 =
         0.02581    0.00307   -0.00819    0.00246
AFIX  43
H10   2    0.362809    0.361368    0.332507    11.00000   -1.20000
AFIX   0
C11   1    0.478362    0.237781    0.287066    11.00000    0.05753    0.02485 =
         0.03877   -0.00372   -0.02339    0.00368
AFIX  43
H11   2    0.422365    0.150453    0.277887    11.00000   -1.20000
AFIX   0
C12   1    0.593934    0.238407    0.267652    11.00000    0.06655    0.03332 =
         0.02928   -0.01128   -0.01272    0.02771
AFIX  43
H12   2    0.617411    0.153429    0.244881    11.00000   -1.20000
AFIX   0
C13   1    0.674301    0.364088    0.281861    11.00000    0.05056    0.03174 =
         0.02360    0.00188   -0.00161    0.01661
AFIX  43
H13   2    0.754197    0.365668    0.268896    11.00000   -1.20000
AFIX   0
C14   1    0.640291    0.487798    0.314692    11.00000    0.04233    0.02777 =
         0.02094    0.00238    0.00288    0.00878
AFIX  43
H14   2    0.697805    0.572674    0.324185    11.00000   -1.20000
AFIX   0
O1    3    0.312257    0.904260    0.430006    11.00000    0.02260    0.02657 =
         0.03991    0.00742    0.00544    0.00660
O2    3    0.353410    0.637549    0.365498    11.00000    0.02266    0.02902 =
         0.02925    0.00024   -0.00675    0.00183
H2O   2    0.328235    0.722465    0.381639    11.00000   -1.20000
O3    3    0.442523    0.451613    0.441613    11.00000    0.02674    0.02889 =
         0.02827    0.00762   -0.00503   -0.00495
H3O   2    0.375291    0.464049    0.430863    11.00000   -1.20000
HKLF 4    1   0 -1 0  1 0 0  0 0 1
REM   AJ-5  PAUL   SOTON DATA    TRANS TO PBCA
REM R1 =  0.0945 for   1303 Fo > 4sig(Fo)  and  0.1808 for all   2312 data
REM    161 parameters refined using      0 restraints
END
WGHT      0.0228      2.9644
REM Highest difference peak  0.246,  deepest hole -0.266,  1-sigma level  0.060
Q1    1   0.4867  0.4466  0.4701  11.00000  0.05    0.25
Q2    1   0.3577  0.4610  0.3703  11.00000  0.05    0.23
Q3    1   0.4159  1.0608  0.4522  11.00000  0.05    0.23
Q4    1   0.8175  0.4274  0.2404  11.00000  0.05    0.22
Q5    1   0.5376  0.2906  0.2183  11.00000  0.05    0.22
Q6    1   0.3703  0.4612  0.4689  11.00000  0.05    0.22
Q7    1   0.7014  0.6521  0.3685  11.00000  0.05    0.21
Q8    1   0.4397  1.1924  0.4720  11.00000  0.05    0.21
Q9    1   0.4174  0.3449  0.4710  11.00000  0.05    0.20
Q10   1   0.5931  1.0315  0.4320  11.00000  0.05    0.19
Q11   1   0.6627  0.7741  0.3762  11.00000  0.05    0.19
Q12   1   0.4789  0.4349  0.3101  11.00000  0.05    0.19
Q13   1   0.4427  0.8762  0.5296  11.00000  0.05    0.19
Q14   1   0.6603  0.2071  0.4131  11.00000  0.05    0.19
Q15   1   0.5317  0.8936  0.3289  11.00000  0.05    0.19
Q16   1   0.3332  0.8640  0.2983  11.00000  0.05    0.18
Q17   1   0.3122  0.5275  0.3373  11.00000  0.05    0.18
Q18   1   0.2201  0.6851  0.4716  11.00000  0.05    0.18
Q19   1   0.3690  0.7634  0.3408  11.00000  0.05    0.18
Q20   1   0.4753  0.8119  0.3401  11.00000  0.05    0.18
;
data_II
_database_code_depnum_ccdc_archive 'CCDC 1440872'
_audit_creation_method     SHELXL-97
_chemical_name_systematic
;\
(+-)-(3a<i>R</i>,4<i>S</i>,5<i>S</i>,6a<i>S</i>)-4-Benzyloxy-4-methyl-5-\
phenylhexahydro-1<i>H</i>-cyclopenta[<i>c</i>]furan-5-ol
;
_chemical_name_common     ?
_chemical_formula_moiety     'C21 H24 O3'
_chemical_formula_sum     'C21 H24 O3'
_chemical_formula_iupac     'C21 H24 O3'
_chemical_formula_weight     324.40
_chemical_melting_point     ?
_symmetry_cell_setting     monoclinic
_symmetry_space_group_name_H-M     'P 21/c'
loop_
    _symmetry_equiv_pos_as_xyz
    'x, y, z'
    '-x, y+1/2, -z+1/2'
    '-x, -y, -z'
    'x, -y-1/2, z-1/2'
_cell_length_a     12.8872(3)
_cell_length_b     19.3544(6)
_cell_length_c     6.80460(10)
_cell_angle_alpha     90.00
_cell_angle_beta     92.3907(16)
_cell_angle_gamma     90.00
_cell_volume     1695.75(7)
_cell_formula_units_Z     4
_cell_measurement_reflns_used     3991
_cell_measurement_theta_min     2.91
_cell_measurement_theta_max     27.48
_cell_measurement_temperature     120(2)
_exptl_crystal_description     block
_exptl_crystal_colour     colourless
_exptl_crystal_size_max     0.14
_exptl_crystal_size_mid     0.10
_exptl_crystal_size_min     0.04
_exptl_crystal_density_diffrn     1.271
_exptl_crystal_density_meas     ?
_exptl_crystal_density_method     'not measured'
_exptl_crystal_F_000     696
_exptl_absorpt_coefficient_mu     0.083
_exptl_absorpt_correction_type     none
_exptl_absorpt_process_details     ?
_exptl_absorpt_correction_T_min     .
_exptl_absorpt_correction_T_max     .
_exptl_special_details     ?
_diffrn_ambient_temperature     120(2)
_diffrn_radiation_type     MoK\a
_diffrn_radiation_wavelength     0.71073
_diffrn_radiation_source     'fine-focus sealed tube'
_diffrn_radiation_monochromator     graphite
_diffrn_measurement_device_type     'Nonius KappaCCD'
_diffrn_measurement_method     \w
_diffrn_detector_area_resol_mean     ?
_diffrn_reflns_number     28187
_diffrn_reflns_av_R_equivalents     0.0911
_diffrn_reflns_av_sigmaI/netI     0.0558
_diffrn_reflns_theta_min     3.16
_diffrn_reflns_theta_max     27.55
_diffrn_reflns_theta_full     27.55
_diffrn_measured_fraction_theta_max     0.995
_diffrn_measured_fraction_theta_full     0.995
_diffrn_reflns_limit_h_min     -16
_diffrn_reflns_limit_h_max     16
_diffrn_reflns_limit_k_min     -25
_diffrn_reflns_limit_k_max     22
_diffrn_reflns_limit_l_min     -8
_diffrn_reflns_limit_l_max     8
_diffrn_standards_number     ?
_diffrn_standards_interval_count     ?
_diffrn_standards_interval_time     ?
_diffrn_standards_decay_%     0
_refine_special_details
;
 Refinement of F^2^ against ALL reflections.  The weighted R-factor wR and
 goodness of fit S are based on F^2^, conventional R-factors R are based
 on F, with F set to zero for negative F^2^. The threshold expression of
 F^2^ > 2sigma(F^2^) is used only for calculating R-factors(gt) etc. and is
 not relevant to the choice of reflections for refinement.  R-factors based
 on F^2^ are statistically about twice as large as those based on F, and R-
 factors based on ALL data will be even larger.
;
_reflns_number_total     3899
_reflns_number_gt     2834
_reflns_threshold_expression     I>2\s(I)
_refine_ls_structure_factor_coef     Fsqd
_refine_ls_matrix_type     full
_refine_ls_R_factor_all     0.0801
_refine_ls_R_factor_gt     0.0526
_refine_ls_wR_factor_gt     0.1197
_refine_ls_wR_factor_ref     0.1322
_refine_ls_goodness_of_fit_ref     1.056
_refine_ls_restrained_S_all     1.056
_refine_ls_number_reflns     3899
_refine_ls_number_parameters     222
_refine_ls_number_restraints     0
_refine_ls_hydrogen_treatment     mixed
_refine_ls_weighting_scheme     calc
_refine_ls_weighting_details
         'calc w=1/[\s^2^(Fo^2^)+(0.0522P)^2^+0.6264P] where P=(Fo^2^+2Fc^2^)/3'
_atom_sites_solution_hydrogens     geom
_atom_sites_solution_primary     direct
_atom_sites_solution_secondary     difmap
_refine_ls_shift/su_max     0.000
_refine_ls_shift/su_mean     0.000
_refine_diff_density_max     0.301
_refine_diff_density_min     -0.232
_refine_ls_extinction_method
;
SHELXL97 (Sheldrick, 2008)
;
_refine_ls_extinction_coef     0.015(2)
_refine_ls_extinction_expression
                                  'Fc^*^=kFc[1+0.001xFc^2^\l^3^/sin(2\q)]^-1/4^'
loop_
    _atom_type_symbol
    _atom_type_description
    _atom_type_scat_dispersion_real
    _atom_type_scat_dispersion_imag
    _atom_type_scat_source
    'C' 'C' 0.0033 0.0016
                         'International Tables Vol C Tables 4.2.6.8 and 6.1.1.4'
    'H' 'H' 0.0000 0.0000
                         'International Tables Vol C Tables 4.2.6.8 and 6.1.1.4'
    'O' 'O' 0.0106 0.0060
                         'International Tables Vol C Tables 4.2.6.8 and 6.1.1.4'
_computing_data_collection
;
COLLECT (Nonius, 1998)
;
_computing_cell_refinement
;
SCALEPACK (Otwinowski & Minor, 1997)
;
_computing_data_reduction
;
DENZO and SCALEPACK (Otwinowski & Minor, 1997), and SORTAV (Blessing,
1995)
;
_computing_structure_solution
;
SHELXS97 (Sheldrick, 2008)
;
_computing_structure_refinement
;
SHELXL97 (Sheldrick, 2008)
;
_computing_molecular_graphics
;
ORTEP-3 for Windows (Farrugia, 2012)
;
_computing_publication_material
;
SHELXL97 (Sheldrick, 2008)
;
loop_
    _atom_site_type_symbol
    _atom_site_label
    _atom_site_fract_x
    _atom_site_fract_y
    _atom_site_fract_z
    _atom_site_U_iso_or_equiv
    _atom_site_adp_type
    _atom_site_calc_flag
    _atom_site_refinement_flags
    _atom_site_occupancy
    _atom_site_symmetry_multiplicity
    _atom_site_disorder_assembly
    _atom_site_disorder_group
    C C1 0.30147(13) 0.58494(9) 0.3553(2) 0.0281(4) Uani d . 1 1 . .
    H H1 0.2965 0.5555 0.2345 0.034 Uiso calc R 1 1 . .
    C C2 0.29204(13) 0.66286(9) 0.2994(2) 0.0287(4) Uani d . 1 1 . .
    H H2 0.2808 0.6687 0.1541 0.034 Uiso calc R 1 1 . .
    C C3 0.39707(14) 0.69274(10) 0.3697(3) 0.0363(4) Uani d . 1 1 . .
    H H3A 0.4456 0.6937 0.2608 0.044 Uiso calc R 1 1 . .
    H H3B 0.3887 0.7404 0.4198 0.044 Uiso calc R 1 1 . .
    C C4 0.40989(14) 0.57980(10) 0.4536(3) 0.0350(4) Uani d . 1 1 . .
    H H4A 0.4103 0.5463 0.5636 0.042 Uiso calc R 1 1 . .
    H H4B 0.4607 0.5644 0.3576 0.042 Uiso calc R 1 1 . .
    C C5 0.19910(13) 0.69099(9) 0.4091(2) 0.0269(4) Uani d . 1 1 . .
    H H5A 0.2134 0.7385 0.4569 0.032 Uiso calc R 1 1 . .
    H H5B 0.1360 0.6919 0.3212 0.032 Uiso calc R 1 1 . .
    C C6 0.18412(12) 0.64195(8) 0.5828(2) 0.0225(4) Uani d . 1 1 . .
    C C7 0.20787(13) 0.57048(9) 0.4881(2) 0.0242(4) Uani d . 1 1 . .
    C C8 0.11588(14) 0.54513(9) 0.3603(2) 0.0300(4) Uani d . 1 1 . .
    H H8A 0.1346 0.5021 0.2948 0.045 Uiso calc R 1 1 . .
    H H8B 0.0972 0.5802 0.2611 0.045 Uiso calc R 1 1 . .
    H H8C 0.0566 0.5368 0.4428 0.045 Uiso calc R 1 1 . .
    C C9 0.07863(12) 0.64665(9) 0.6741(2) 0.0237(4) Uani d . 1 1 . .
    C C10 0.05847(13) 0.60608(9) 0.8379(2) 0.0284(4) Uani d . 1 1 . .
    H H10 0.1113 0.5767 0.8921 0.034 Uiso calc R 1 1 . .
    C C11 -0.03727(14) 0.60800(10) 0.9227(2) 0.0317(4) Uani d . 1 1 . .
    H H11 -0.0498 0.5796 1.0332 0.038 Uiso calc R 1 1 . .
    C C12 -0.11497(14) 0.65112(10) 0.8471(2) 0.0322(4) Uani d . 1 1 . .
    H H12 -0.1810 0.6521 0.9042 0.039 Uiso calc R 1 1 . .
    C C13 -0.09541(14) 0.69271(10) 0.6879(3) 0.0321(4) Uani d . 1 1 . .
    H H13 -0.1479 0.7231 0.6370 0.039 Uiso calc R 1 1 . .
    C C14 0.00014(13) 0.69059(9) 0.6015(2) 0.0280(4) Uani d . 1 1 . .
    H H14 0.0123 0.7194 0.4917 0.034 Uiso calc R 1 1 . .
    C C15 0.24848(15) 0.45363(9) 0.5913(2) 0.0311(4) Uani d . 1 1 . .
    H H15A 0.2899 0.4514 0.4721 0.037 Uiso calc R 1 1 . .
    H H15B 0.1807 0.4310 0.5618 0.037 Uiso calc R 1 1 . .
    C C16 0.30523(13) 0.41712(9) 0.7601(2) 0.0261(4) Uani d . 1 1 . .
    C C17 0.31224(14) 0.34524(9) 0.7586(3) 0.0295(4) Uani d . 1 1 . .
    H H17 0.2798 0.3199 0.6534 0.035 Uiso calc R 1 1 . .
    C C18 0.36607(14) 0.31032(10) 0.9088(3) 0.0324(4) Uani d . 1 1 . .
    H H18 0.3709 0.2614 0.9053 0.039 Uiso calc R 1 1 . .
    C C19 0.41288(14) 0.34674(10) 1.0645(3) 0.0329(4) Uani d . 1 1 . .
    H H19 0.4494 0.3230 1.1680 0.039 Uiso calc R 1 1 . .
    C C20 0.40569(14) 0.41784(10) 1.0669(3) 0.0335(4) Uani d . 1 1 . .
    H H20 0.4376 0.4430 1.1731 0.040 Uiso calc R 1 1 . .
    C C21 0.35245(14) 0.45329(9) 0.9163(2) 0.0297(4) Uani d . 1 1 . .
    H H22 0.3483 0.5023 0.9200 0.036 Uiso calc R 1 1 . .
    O O1 0.43553(9) 0.64763(7) 0.52482(18) 0.0359(3) Uani d . 1 1 . .
    O O2 0.25800(9) 0.65642(6) 0.74180(16) 0.0258(3) Uani d . 1 1 . .
    H H2o 0.3204(16) 0.6532(10) 0.697(3) 0.031 Uiso d . 1 1 . .
    O O3 0.23287(9) 0.52361(6) 0.64562(15) 0.0276(3) Uani d . 1 1 . .
loop_
    _atom_site_aniso_label
    _atom_site_aniso_U_11
    _atom_site_aniso_U_22
    _atom_site_aniso_U_33
    _atom_site_aniso_U_12
    _atom_site_aniso_U_13
    _atom_site_aniso_U_23
    C1 0.0325(9) 0.0287(10) 0.0232(8) 0.0023(7) 0.0020(7) -0.0027(7)
    C2 0.0291(9) 0.0303(10) 0.0269(8) 0.0007(7) 0.0043(7) 0.0043(7)
    C3 0.0324(10) 0.0370(11) 0.0402(10) -0.0025(8) 0.0085(8) 0.0044(8)
    C4 0.0307(9) 0.0360(11) 0.0383(10) 0.0055(8) 0.0045(8) 0.0030(8)
    C5 0.0284(9) 0.0246(9) 0.0278(8) -0.0002(7) 0.0016(7) 0.0056(7)
    C6 0.0243(8) 0.0220(8) 0.0210(7) 0.0003(6) -0.0027(6) 0.0007(6)
    C7 0.0309(9) 0.0220(8) 0.0194(7) 0.0006(7) -0.0006(6) 0.0015(6)
    C8 0.0362(10) 0.0307(10) 0.0229(8) -0.0052(8) -0.0004(7) -0.0015(7)
    C9 0.0264(8) 0.0221(8) 0.0225(7) -0.0017(6) -0.0006(6) -0.0036(6)
    C10 0.0305(9) 0.0300(10) 0.0247(8) 0.0007(7) -0.0008(7) 0.0006(7)
    C11 0.0319(9) 0.0396(11) 0.0238(8) -0.0052(8) 0.0025(7) -0.0006(7)
    C12 0.0249(9) 0.0420(11) 0.0298(9) -0.0039(8) 0.0042(7) -0.0099(8)
    C13 0.0275(9) 0.0357(10) 0.0326(9) 0.0038(8) -0.0032(7) -0.0038(8)
    C14 0.0288(9) 0.0292(9) 0.0260(8) 0.0016(7) -0.0010(7) 0.0001(7)
    C15 0.0464(11) 0.0221(9) 0.0245(8) 0.0020(8) -0.0005(8) -0.0023(7)
    C16 0.0291(9) 0.0247(9) 0.0250(8) 0.0002(7) 0.0060(7) -0.0003(7)
    C17 0.0331(9) 0.0262(9) 0.0297(9) 0.0005(7) 0.0073(7) -0.0011(7)
    C18 0.0356(10) 0.0242(9) 0.0382(10) 0.0051(7) 0.0128(8) 0.0035(8)
    C19 0.0298(9) 0.0370(11) 0.0322(9) 0.0075(8) 0.0046(7) 0.0082(8)
    C20 0.0345(10) 0.0360(11) 0.0297(9) 0.0018(8) -0.0007(7) -0.0020(8)
    C21 0.0384(10) 0.0241(9) 0.0266(8) 0.0011(7) 0.0007(7) -0.0015(7)
    O1 0.0288(7) 0.0435(8) 0.0354(7) -0.0024(6) 0.0003(5) -0.0020(6)
    O2 0.0240(6) 0.0287(7) 0.0245(6) 0.0000(5) -0.0012(5) -0.0052(5)
    O3 0.0421(7) 0.0206(6) 0.0199(5) 0.0046(5) -0.0009(5) 0.0002(4)
_geom_special_details
;
 All esds (except the esd in the dihedral angle between two l.s. planes)
 are estimated using the full covariance matrix.  The cell esds are taken
 into account individually in the estimation of esds in distances, angles
 and torsion angles; correlations between esds in cell parameters are only
 used when they are defined by crystal symmetry.  An approximate (isotropic)
 treatment of cell esds is used for estimating esds involving l.s. planes.
;
loop_
    _geom_bond_atom_site_label_1
    _geom_bond_atom_site_label_2
    _geom_bond_site_symmetry_2
    _geom_bond_distance
    _geom_bond_publ_flag
    C1 C4 . 1.527(2) ?
    C1 C2 . 1.559(2) ?
    C1 C7 . 1.562(2) ?
    C1 H1 . 1.0000 ?
    C2 C3 . 1.530(3) ?
    C2 C5 . 1.537(2) ?
    C2 H2 . 1.0000 ?
    C3 O1 . 1.441(2) ?
    C3 H3A . 0.9900 ?
    C3 H3B . 0.9900 ?
    C4 O1 . 1.433(2) ?
    C4 H4A . 0.9900 ?
    C4 H4B . 0.9900 ?
    C5 C6 . 1.534(2) ?
    C5 H5A . 0.9900 ?
    C5 H5B . 0.9900 ?
    C6 O2 . 1.4387(19) ?
    C6 C9 . 1.521(2) ?
    C6 C7 . 1.562(2) ?
    C7 O3 . 1.4305(19) ?
    C7 C8 . 1.522(2) ?
    C8 H8A . 0.9800 ?
    C8 H8B . 0.9800 ?
    C8 H8C . 0.9800 ?
    C9 C14 . 1.396(2) ?
    C9 C10 . 1.397(2) ?
    C10 C11 . 1.384(2) ?
    C10 H10 . 0.9500 ?
    C11 C12 . 1.386(3) ?
    C11 H11 . 0.9500 ?
    C12 C13 . 1.381(3) ?
    C12 H12 . 0.9500 ?
    C13 C14 . 1.387(2) ?
    C13 H13 . 0.9500 ?
    C14 H14 . 0.9500 ?
    C15 O3 . 1.421(2) ?
    C15 C16 . 1.511(2) ?
    C15 H15A . 0.9900 ?
    C15 H15B . 0.9900 ?
    C16 C21 . 1.391(2) ?
    C16 C17 . 1.394(2) ?
    C17 C18 . 1.387(3) ?
    C17 H17 . 0.9500 ?
    C18 C19 . 1.389(3) ?
    C18 H18 . 0.9500 ?
    C19 C20 . 1.379(3) ?
    C19 H19 . 0.9500 ?
    C20 C21 . 1.391(2) ?
    C20 H20 . 0.9500 ?
    C21 H22 . 0.9500 ?
    O2 H2o . 0.87(2) ?
loop_
    _geom_angle_atom_site_label_1
    _geom_angle_atom_site_label_2
    _geom_angle_atom_site_label_3
    _geom_angle_site_symmetry_1
    _geom_angle_site_symmetry_3
    _geom_angle
    _geom_angle_publ_flag
    C4 C1 C2 . . 103.32(14) ?
    C4 C1 C7 . . 116.71(14) ?
    C2 C1 C7 . . 105.08(13) ?
    C4 C1 H1 . . 110.4 ?
    C2 C1 H1 . . 110.4 ?
    C7 C1 H1 . . 110.4 ?
    C3 C2 C5 . . 114.28(15) ?
    C3 C2 C1 . . 103.32(14) ?
    C5 C2 C1 . . 106.17(13) ?
    C3 C2 H2 . . 110.9 ?
    C5 C2 H2 . . 110.9 ?
    C1 C2 H2 . . 110.9 ?
    O1 C3 C2 . . 105.82(14) ?
    O1 C3 H3A . . 110.6 ?
    C2 C3 H3A . . 110.6 ?
    O1 C3 H3B . . 110.6 ?
    C2 C3 H3B . . 110.6 ?
    H3A C3 H3B . . 108.7 ?
    O1 C4 C1 . . 106.40(14) ?
    O1 C4 H4A . . 110.4 ?
    C1 C4 H4A . . 110.4 ?
    O1 C4 H4B . . 110.4 ?
    C1 C4 H4B . . 110.4 ?
    H4A C4 H4B . . 108.6 ?
    C6 C5 C2 . . 106.29(13) ?
    C6 C5 H5A . . 110.5 ?
    C2 C5 H5A . . 110.5 ?
    C6 C5 H5B . . 110.5 ?
    C2 C5 H5B . . 110.5 ?
    H5A C5 H5B . . 108.7 ?
    O2 C6 C9 . . 104.83(12) ?
    O2 C6 C5 . . 111.00(13) ?
    C9 C6 C5 . . 114.90(13) ?
    O2 C6 C7 . . 110.35(12) ?
    C9 C6 C7 . . 114.54(13) ?
    C5 C6 C7 . . 101.38(12) ?
    O3 C7 C8 . . 111.68(13) ?
    O3 C7 C6 . . 107.13(12) ?
    C8 C7 C6 . . 111.09(14) ?
    O3 C7 C1 . . 113.06(13) ?
    C8 C7 C1 . . 109.21(13) ?
    C6 C7 C1 . . 104.43(13) ?
    C7 C8 H8A . . 109.5 ?
    C7 C8 H8B . . 109.5 ?
    H8A C8 H8B . . 109.5 ?
    C7 C8 H8C . . 109.5 ?
    H8A C8 H8C . . 109.5 ?
    H8B C8 H8C . . 109.5 ?
    C14 C9 C10 . . 117.94(15) ?
    C14 C9 C6 . . 122.61(15) ?
    C10 C9 C6 . . 119.45(14) ?
    C11 C10 C9 . . 121.08(16) ?
    C11 C10 H10 . . 119.5 ?
    C9 C10 H10 . . 119.5 ?
    C10 C11 C12 . . 120.28(17) ?
    C10 C11 H11 . . 119.9 ?
    C12 C11 H11 . . 119.9 ?
    C13 C12 C11 . . 119.30(16) ?
    C13 C12 H12 . . 120.3 ?
    C11 C12 H12 . . 120.3 ?
    C12 C13 C14 . . 120.61(17) ?
    C12 C13 H13 . . 119.7 ?
    C14 C13 H13 . . 119.7 ?
    C13 C14 C9 . . 120.75(16) ?
    C13 C14 H14 . . 119.6 ?
    C9 C14 H14 . . 119.6 ?
    O3 C15 C16 . . 108.51(13) ?
    O3 C15 H15A . . 110.0 ?
    C16 C15 H15A . . 110.0 ?
    O3 C15 H15B . . 110.0 ?
    C16 C15 H15B . . 110.0 ?
    H15A C15 H15B . . 108.4 ?
    C21 C16 C17 . . 118.78(16) ?
    C21 C16 C15 . . 121.85(15) ?
    C17 C16 C15 . . 119.36(15) ?
    C18 C17 C16 . . 120.74(17) ?
    C18 C17 H17 . . 119.6 ?
    C16 C17 H17 . . 119.6 ?
    C17 C18 C19 . . 120.17(17) ?
    C17 C18 H18 . . 119.9 ?
    C19 C18 H18 . . 119.9 ?
    C20 C19 C18 . . 119.24(16) ?
    C20 C19 H19 . . 120.4 ?
    C18 C19 H19 . . 120.4 ?
    C19 C20 C21 . . 120.97(17) ?
    C19 C20 H20 . . 119.5 ?
    C21 C20 H20 . . 119.5 ?
    C20 C21 C16 . . 120.10(16) ?
    C20 C21 H22 . . 120.0 ?
    C16 C21 H22 . . 120.0 ?
    C4 O1 C3 . . 103.87(13) ?
    C6 O2 H2o . . 108.4(12) ?
    C15 O3 C7 . . 116.08(12) ?
loop_
    _geom_torsion_atom_site_label_1
    _geom_torsion_atom_site_label_2
    _geom_torsion_atom_site_label_3
    _geom_torsion_atom_site_label_4
    _geom_torsion_site_symmetry_1
    _geom_torsion_site_symmetry_2
    _geom_torsion_site_symmetry_3
    _geom_torsion_site_symmetry_4
    _geom_torsion
    _geom_torsion_publ_flag
    C4 C1 C2 C3 . . . . 0.84(16) ?
    C7 C1 C2 C3 . . . . 123.68(14) ?
    C4 C1 C2 C5 . . . . -119.73(14) ?
    C7 C1 C2 C5 . . . . 3.10(17) ?
    C5 C2 C3 O1 . . . . 89.86(17) ?
    C1 C2 C3 O1 . . . . -25.02(17) ?
    C2 C1 C4 O1 . . . . 23.80(16) ?
    C7 C1 C4 O1 . . . . -90.94(17) ?
    C3 C2 C5 C6 . . . . -91.02(17) ?
    C1 C2 C5 C6 . . . . 22.18(17) ?
    C2 C5 C6 O2 . . . . 79.01(16) ?
    C2 C5 C6 C9 . . . . -162.29(13) ?
    C2 C5 C6 C7 . . . . -38.20(16) ?
    O2 C6 C7 O3 . . . . 42.19(17) ?
    C9 C6 C7 O3 . . . . -75.80(16) ?
    C5 C6 C7 O3 . . . . 159.87(12) ?
    O2 C6 C7 C8 . . . . 164.41(13) ?
    C9 C6 C7 C8 . . . . 46.42(17) ?
    C5 C6 C7 C8 . . . . -77.91(15) ?
    O2 C6 C7 C1 . . . . -77.98(15) ?
    C9 C6 C7 C1 . . . . 164.03(13) ?
    C5 C6 C7 C1 . . . . 39.70(15) ?
    C4 C1 C7 O3 . . . . -29.0(2) ?
    C2 C1 C7 O3 . . . . -142.74(13) ?
    C4 C1 C7 C8 . . . . -153.99(15) ?
    C2 C1 C7 C8 . . . . 92.26(16) ?
    C4 C1 C7 C6 . . . . 87.11(17) ?
    C2 C1 C7 C6 . . . . -26.63(16) ?
    O2 C6 C9 C14 . . . . 124.12(16) ?
    C5 C6 C9 C14 . . . . 2.0(2) ?
    C7 C6 C9 C14 . . . . -114.80(17) ?
    O2 C6 C9 C10 . . . . -55.45(18) ?
    C5 C6 C9 C10 . . . . -177.55(15) ?
    C7 C6 C9 C10 . . . . 65.64(19) ?
    C14 C9 C10 C11 . . . . 1.7(2) ?
    C6 C9 C10 C11 . . . . -178.76(15) ?
    C9 C10 C11 C12 . . . . -0.7(3) ?
    C10 C11 C12 C13 . . . . -0.8(3) ?
    C11 C12 C13 C14 . . . . 1.3(3) ?
    C12 C13 C14 C9 . . . . -0.3(3) ?
    C10 C9 C14 C13 . . . . -1.2(2) ?
    C6 C9 C14 C13 . . . . 179.27(15) ?
    O3 C15 C16 C21 . . . . -13.3(2) ?
    O3 C15 C16 C17 . . . . 167.77(15) ?
    C21 C16 C17 C18 . . . . -0.6(2) ?
    C15 C16 C17 C18 . . . . 178.35(16) ?
    C16 C17 C18 C19 . . . . 0.7(3) ?
    C17 C18 C19 C20 . . . . -0.4(3) ?
    C18 C19 C20 C21 . . . . 0.0(3) ?
    C19 C20 C21 C16 . . . . 0.1(3) ?
    C17 C16 C21 C20 . . . . 0.2(2) ?
    C15 C16 C21 C20 . . . . -178.73(16) ?
    C1 C4 O1 C3 . . . . -40.50(17) ?
    C2 C3 O1 C4 . . . . 40.92(17) ?
    C16 C15 O3 C7 . . . . 162.70(13) ?
    C8 C7 O3 C15 . . . . 52.94(19) ?
    C6 C7 O3 C15 . . . . 174.79(14) ?
    C1 C7 O3 C15 . . . . -70.71(18) ?
loop_
    _geom_hbond_atom_site_label_D
    _geom_hbond_atom_site_label_H
    _geom_hbond_atom_site_label_A
    _geom_hbond_site_symmetry_A
    _geom_hbond_distance_DH
    _geom_hbond_distance_HA
    _geom_hbond_distance_DA
    _geom_hbond_angle_DHA
    O2 H2o O1 . 0.87(2) 1.93(2) 2.7794(17) 162.9(18)
    C10 H10 O3 . 0.95 2.56 3.091(2) 116
    C5 H5A O2 4_575 0.99 2.58 3.266(2) 126
    C19 H19 O1 3_667 0.95 2.58 3.344(2) 138
    C12 H12 Cg4 3_567 0.95 2.74 3.6619(19) 165
_shelx_res_file
;
TITL  AJ-9 ALAN JONES   SOTON DATA
CELL 0.71073  12.8872  19.3544  6.8046  90.0  92.3907  90.0
ZERR  4.00  0.0003  0.0006  0.0001  0.0  0.0016  0.0
LATT 1
SYMM -X,1/2+Y,1/2-Z
SFAC C H O
UNIT 84 96 12
TEMP -153
SIZE 0.14 0.10 0.04
rem colourless block
L.S. 4
BOND $H
mpla c16 c17 c18 c19 c20 c21
MPLA C9 C10 C11 C12 C13 C14
MPLA 4 C1 C2 C5 C7 C6
MPLA 4 C1 C2 C3 C4 O1
CONF
ACTA
HTAB O2 O1
FMAP 2
PLAN 20
OMIT 1 2 1
WGHT    0.052200    0.626400
EXTI    0.015007
FVAR       0.56759
MOLE   1
C1    1    0.301471    0.584939    0.355296    11.00000    0.03250    0.02867 =
         0.02320   -0.00269    0.00199    0.00234
AFIX  13
H1    2    0.296504    0.555505    0.234489    11.00000   -1.20000
AFIX   0
C2    1    0.292043    0.662861    0.299414    11.00000    0.02907    0.03029 =
         0.02694    0.00428    0.00431    0.00073
AFIX  13
H2    2    0.280789    0.668674    0.154060    11.00000   -1.20000
AFIX   0
C3    1    0.397071    0.692739    0.369750    11.00000    0.03237    0.03700 =
         0.04020    0.00438    0.00848   -0.00247
AFIX  23
H3A   2    0.445608    0.693736    0.260784    11.00000   -1.20000
H3B   2    0.388669    0.740359    0.419775    11.00000   -1.20000
AFIX   0
C4    1    0.409889    0.579803    0.453565    11.00000    0.03073    0.03604 =
         0.03834    0.00297    0.00451    0.00546
AFIX  23
H4A   2    0.410258    0.546346    0.563643    11.00000   -1.20000
H4B   2    0.460723    0.564402    0.357602    11.00000   -1.20000
AFIX   0
C5    1    0.199097    0.690993    0.409149    11.00000    0.02842    0.02456 =
         0.02778    0.00557    0.00155   -0.00021
AFIX  23
H5A   2    0.213437    0.738501    0.456883    11.00000   -1.20000
H5B   2    0.135959    0.691871    0.321171    11.00000   -1.20000
AFIX   0
C6    1    0.184123    0.641953    0.582778    11.00000    0.02427    0.02198 =
         0.02095    0.00071   -0.00270    0.00026
C7    1    0.207866    0.570480    0.488114    11.00000    0.03095    0.02199 =
         0.01939    0.00154   -0.00063    0.00060
C8    1    0.115875    0.545130    0.360335    11.00000    0.03620    0.03070 =
         0.02292   -0.00150   -0.00041   -0.00515
AFIX 137
H8A   2    0.134596    0.502071    0.294828    11.00000   -1.50000
H8B   2    0.097216    0.580183    0.261113    11.00000   -1.50000
H8C   2    0.056578    0.536812    0.442782    11.00000   -1.50000
AFIX   0
C9    1    0.078633    0.646652    0.674089    11.00000    0.02637    0.02211 =
         0.02248   -0.00358   -0.00060   -0.00172
C10   1    0.058472    0.606078    0.837944    11.00000    0.03051    0.03000 =
         0.02465    0.00058   -0.00082    0.00071
AFIX  43
H10   2    0.111338    0.576688    0.892083    11.00000   -1.20000
AFIX   0
C11   1   -0.037272    0.607998    0.922704    11.00000    0.03193    0.03960 =
         0.02382   -0.00057    0.00252   -0.00518
AFIX  43
H11   2   -0.049782    0.579637    1.033177    11.00000   -1.20000
AFIX   0
C12   1   -0.114974    0.651123    0.847087    11.00000    0.02487    0.04204 =
         0.02980   -0.00986    0.00422   -0.00388
AFIX  43
H12   2   -0.180988    0.652068    0.904162    11.00000   -1.20000
AFIX   0
C13   1   -0.095414    0.692713    0.687867    11.00000    0.02751    0.03574 =
         0.03264   -0.00384   -0.00317    0.00384
AFIX  43
H13   2   -0.147900    0.723055    0.637035    11.00000   -1.20000
AFIX   0
C14   1    0.000139    0.690586    0.601523    11.00000    0.02880    0.02921 =
         0.02596    0.00008   -0.00096    0.00158
AFIX  43
H14   2    0.012307    0.719359    0.491743    11.00000   -1.20000
AFIX   0
C15   1    0.248480    0.453628    0.591302    11.00000    0.04636    0.02213 =
         0.02453   -0.00230   -0.00048    0.00202
AFIX  23
H15A  2    0.289874    0.451387    0.472133    11.00000   -1.20000
H15B  2    0.180741    0.430972    0.561769    11.00000   -1.20000
AFIX   0
C16   1    0.305227    0.417119    0.760098    11.00000    0.02910    0.02469 =
         0.02496   -0.00027    0.00599    0.00018
C17   1    0.312238    0.345243    0.758552    11.00000    0.03307    0.02616 =
         0.02974   -0.00111    0.00730    0.00053
AFIX  43
H17   2    0.279793    0.319895    0.653402    11.00000   -1.20000
AFIX   0
C18   1    0.366065    0.310315    0.908841    11.00000    0.03562    0.02418 =
         0.03823    0.00348    0.01282    0.00506
AFIX  43
H18   2    0.370914    0.261356    0.905301    11.00000   -1.20000
AFIX   0
C19   1    0.412880    0.346741    1.064455    11.00000    0.02976    0.03704 =
         0.03217    0.00824    0.00460    0.00754
AFIX  43
H19   2    0.449433    0.322963    1.168004    11.00000   -1.20000
AFIX   0
C20   1    0.405689    0.417835    1.066924    11.00000    0.03454    0.03596 =
         0.02973   -0.00200   -0.00073    0.00184
AFIX  43
H20   2    0.437574    0.442955    1.173108    11.00000   -1.20000
AFIX   0
C21   1    0.352450    0.453285    0.916259    11.00000    0.03841    0.02412 =
         0.02655   -0.00154    0.00070    0.00111
AFIX  43
H22   2    0.348321    0.502272    0.919974    11.00000   -1.20000
AFIX   0
O1    3    0.435529    0.647628    0.524821    11.00000    0.02879    0.04348 =
         0.03536   -0.00203    0.00033   -0.00239
O2    3    0.258001    0.656416    0.741802    11.00000    0.02401    0.02871 =
         0.02449   -0.00517   -0.00118   -0.00003
H1O   2    0.320352    0.653210    0.697293    11.00000   -1.20000
O3    3    0.232869    0.523615    0.645621    11.00000    0.04211    0.02064 =
         0.01985    0.00020   -0.00088    0.00457
HKLF 4   1    0 0 1   0 -1 0   1 0 0
REM   AJ-9 JONESIE   SOTON DATA
REM R1 =  0.0526 for   2834 Fo > 4sig(Fo)  and  0.0801 for all   3899 data
REM    222 parameters refined using      0 restraints
END
WGHT      0.0520      0.6303
REM Highest difference peak  0.301,  deepest hole -0.232,  1-sigma level  0.052
Q1    1   0.1217  0.6346  0.6108  11.00000  0.05    0.30
Q2    1   0.1856  0.6064  0.5302  11.00000  0.05    0.26
Q3    1   0.3616  0.6530  0.5935  11.00000  0.05    0.22
Q4    1   0.1954  0.6672  0.5159  11.00000  0.05    0.21
Q5    1   0.2783  0.3862  0.7764  11.00000  0.05    0.20
Q6    1   0.4388  0.6560  0.2112  11.00000  0.05    0.20
Q7    1  -0.0063  0.5874  0.8576  11.00000  0.05    0.20
Q8    1   0.4430  0.3879  1.0241  11.00000  0.05    0.19
Q9    1   0.3032  0.5741  0.3088  11.00000  0.05    0.19
Q10   1   0.5296  0.6613  0.5138  11.00000  0.05    0.19
Q11   1   0.3962  0.6151  0.5477  11.00000  0.05    0.19
Q12   1   0.4812  0.6808  0.3092  11.00000  0.05    0.17
Q13   1  -0.0773  0.6229  0.8538  11.00000  0.05    0.17
Q14   1   0.2457  0.5818  0.4212  11.00000  0.05    0.17
Q15   1  -0.0561  0.6711  0.6399  11.00000  0.05    0.17
Q16   1   0.0184  0.6327  0.8955  11.00000  0.05    0.17
Q17   1   0.1557  0.4411  0.3785  11.00000  0.05    0.17
Q18   1   0.0555  0.6316  0.2015  11.00000  0.05    0.16
Q19   1   0.3446  0.4302  0.7949  11.00000  0.05    0.16
Q20   1   0.3388  0.6667  0.3719  11.00000  0.05    0.16
;
data_III
_database_code_depnum_ccdc_archive 'CCDC 1440873'
_audit_creation_method     SHELXL-97
_chemical_name_systematic
;\
(+-)-(1a<i>R</i>,1b<i>S</i>,4a<i>R</i>,5<i>S</i>,5a<i>R</i>)-5-Benzyloxy-5-\
methyl-5a-phenylhexahydro-2<i>H</i>-oxireno[2',3':3,4]cyclopenta[1,2-\
<i>c</i>]furan
;
_chemical_name_common     ?
_chemical_formula_moiety     'C21 H22 O3'
_chemical_formula_sum     'C21 H22 O3'
_chemical_formula_iupac     'C21 H22 O3'
_chemical_formula_weight     322.39
_chemical_melting_point     ?
_symmetry_cell_setting     orthorhombic
_symmetry_space_group_name_H-M     'P 21 21 21'
loop_
    _symmetry_equiv_pos_as_xyz
    'x, y, z'
    '-x+1/2, -y, z+1/2'
    '-x, y+1/2, -z+1/2'
    'x+1/2, -y+1/2, -z'
_cell_length_a     5.6392(2)
_cell_length_b     11.0427(5)
_cell_length_c     26.6311(13)
_cell_angle_alpha     90.00
_cell_angle_beta     90.00
_cell_angle_gamma     90.00
_cell_volume     1658.37(13)
_cell_formula_units_Z     4
_cell_measurement_reflns_used     2191
_cell_measurement_theta_min     2.91
_cell_measurement_theta_max     27.48
_cell_measurement_temperature     120(2)
_exptl_crystal_description     block
_exptl_crystal_colour     colourless
_exptl_crystal_size_max     0.34
_exptl_crystal_size_mid     0.14
_exptl_crystal_size_min     0.04
_exptl_crystal_density_diffrn     1.291
_exptl_crystal_density_meas     ?
_exptl_crystal_density_method     'not measured'
_exptl_crystal_F_000     688
_exptl_absorpt_coefficient_mu     0.085
_exptl_absorpt_correction_type     none
_exptl_absorpt_process_details     ?
_exptl_absorpt_correction_T_min     .
_exptl_absorpt_correction_T_max     .
_exptl_special_details     ?
_diffrn_ambient_temperature     120(2)
_diffrn_radiation_type     MoK\a
_diffrn_radiation_wavelength     0.71073
_diffrn_radiation_source     'fine-focus sealed tube'
_diffrn_radiation_monochromator     graphite
_diffrn_measurement_device_type     'Nonius KappaCCD'
_diffrn_measurement_method     \w
_diffrn_detector_area_resol_mean     ?
_diffrn_reflns_number     12562
_diffrn_reflns_av_R_equivalents     0.0733
_diffrn_reflns_av_sigmaI/netI     0.0593
_diffrn_reflns_theta_min     2.94
_diffrn_reflns_theta_max     27.50
_diffrn_reflns_theta_full     27.50
_diffrn_measured_fraction_theta_max     0.995
_diffrn_measured_fraction_theta_full     0.995
_diffrn_reflns_limit_h_min     -7
_diffrn_reflns_limit_h_max     7
_diffrn_reflns_limit_k_min     -14
_diffrn_reflns_limit_k_max     10
_diffrn_reflns_limit_l_min     -33
_diffrn_reflns_limit_l_max     34
_diffrn_standards_number     ?
_diffrn_standards_interval_count     ?
_diffrn_standards_interval_time     ?
_diffrn_standards_decay_%     0
_refine_special_details
;
 Refinement of F^2^ against ALL reflections.  The weighted R-factor wR and
 goodness of fit S are based on F^2^, conventional R-factors R are based
 on F, with F set to zero for negative F^2^. The threshold expression of
 F^2^ > 2sigma(F^2^) is used only for calculating R-factors(gt) etc. and is
 not relevant to the choice of reflections for refinement.  R-factors based
 on F^2^ are statistically about twice as large as those based on F, and R-
 factors based on ALL data will be even larger.
;
_reflns_number_total     2221
_reflns_number_gt     1867
_reflns_threshold_expression     I>2\s(I)
_refine_ls_structure_factor_coef     Fsqd
_refine_ls_matrix_type     full
_refine_ls_R_factor_all     0.1399
_refine_ls_R_factor_gt     0.1232
_refine_ls_wR_factor_gt     0.2713
_refine_ls_wR_factor_ref     0.2793
_refine_ls_goodness_of_fit_ref     1.174
_refine_ls_restrained_S_all     1.174
_refine_ls_number_reflns     2221
_refine_ls_number_parameters     190
_refine_ls_number_restraints     0
_refine_ls_hydrogen_treatment     constr
_refine_ls_weighting_scheme     calc
_refine_ls_weighting_details
        'calc w=1/[\s^2^(Fo^2^)+(0.0000P)^2^+10.5966P] where P=(Fo^2^+2Fc^2^)/3'
_atom_sites_solution_hydrogens     geom
_atom_sites_solution_primary     direct
_atom_sites_solution_secondary     difmap
_refine_ls_shift/su_max     0.001
_refine_ls_shift/su_mean     0.000
_refine_diff_density_max     0.397
_refine_diff_density_min     -0.435
_refine_ls_extinction_method
;
SHELXL97 (Sheldrick, 2008)
;
_refine_ls_extinction_coef     0.027(5)
_refine_ls_extinction_expression
                                  'Fc^*^=kFc[1+0.001xFc^2^\l^3^/sin(2\q)]^-1/4^'
_refine_ls_abs_structure_details     none
loop_
    _atom_type_symbol
    _atom_type_description
    _atom_type_scat_dispersion_real
    _atom_type_scat_dispersion_imag
    _atom_type_scat_source
    'C' 'C' 0.0033 0.0016
                         'International Tables Vol C Tables 4.2.6.8 and 6.1.1.4'
    'H' 'H' 0.0000 0.0000
                         'International Tables Vol C Tables 4.2.6.8 and 6.1.1.4'
    'O' 'O' 0.0106 0.0060
                         'International Tables Vol C Tables 4.2.6.8 and 6.1.1.4'
_computing_data_collection
;
COLLECT (Nonius, 1998)
;
_computing_cell_refinement
;
SCALEPACK (Otwinowski & Minor, 1997)
;
_computing_data_reduction
;
DENZO and SCALEPACK (Otwinowski & Minor, 1997), and SORTAV (Blessing,
1995)
;
_computing_structure_solution
;
SHELXS97 (Sheldrick, 2008)
;
_computing_structure_refinement
;
SHELXL97 (Sheldrick, 2008)
;
_computing_molecular_graphics
;
ORTEP-3 for Windows (Farrugia, 2012)
;
_computing_publication_material
;
SHELXL97 (Sheldrick, 2008)
;
loop_
    _atom_site_type_symbol
    _atom_site_label
    _atom_site_fract_x
    _atom_site_fract_y
    _atom_site_fract_z
    _atom_site_U_iso_or_equiv
    _atom_site_adp_type
    _atom_site_calc_flag
    _atom_site_refinement_flags
    _atom_site_occupancy
    _atom_site_symmetry_multiplicity
    _atom_site_disorder_assembly
    _atom_site_disorder_group
    C C1 0.6868(17) 0.6626(7) 0.1385(3) 0.032(2) Uani d . 1 1 . .
    H H1 0.8255 0.6533 0.1615 0.038 Uiso calc R 1 1 . .
    C C2 0.7362(19) 0.7660(7) 0.1007(3) 0.035(2) Uani d . 1 1 . .
    H H2 0.9101 0.7763 0.0947 0.042 Uiso calc R 1 1 . .
    C C3 0.631(2) 0.8762(7) 0.1259(4) 0.045(3) Uani d . 1 1 . .
    H H3A 0.7478 0.9148 0.1484 0.054 Uiso calc R 1 1 . .
    H H3B 0.5793 0.9363 0.1005 0.054 Uiso calc R 1 1 . .
    C C4 0.471(2) 0.7092(8) 0.1684(3) 0.041(2) Uani d . 1 1 . .
    H H4A 0.3289 0.6596 0.1608 0.049 Uiso calc R 1 1 . .
    H H4B 0.5024 0.7042 0.2049 0.049 Uiso calc R 1 1 . .
    C C5 0.6092(14) 0.7235(7) 0.0536(3) 0.0232(16) Uani d . 1 1 . .
    H H5 0.6490 0.7608 0.0204 0.028 Uiso calc R 1 1 . .
    C C6 0.5563(14) 0.5938(7) 0.0566(3) 0.0247(17) Uani d . 1 1 . .
    C C7 0.6606(15) 0.5476(7) 0.1061(3) 0.0230(16) Uani d . 1 1 . .
    C C8 0.9005(16) 0.4920(7) 0.0942(3) 0.0301(18) Uani d . 1 1 . .
    H H8A 0.9849 0.4746 0.1255 0.045 Uiso calc R 1 1 . .
    H H8B 0.9937 0.5490 0.0740 0.045 Uiso calc R 1 1 . .
    H H8C 0.8778 0.4167 0.0753 0.045 Uiso calc R 1 1 . .
    C C9 0.5260(13) 0.5131(7) 0.0124(3) 0.0210(15) Uani d . 1 1 . .
    C C10 0.3788(15) 0.4124(7) 0.0148(3) 0.0298(18) Uani d . 1 1 . .
    H H10 0.2965 0.3951 0.0451 0.036 Uiso calc R 1 1 . .
    C C11 0.3498(17) 0.3360(8) -0.0267(3) 0.036(2) Uani d . 1 1 . .
    H H11 0.2495 0.2671 -0.0245 0.043 Uiso calc R 1 1 . .
    C C12 0.4673(19) 0.3614(8) -0.0704(3) 0.038(2) Uani d . 1 1 . .
    H H12 0.4526 0.3088 -0.0985 0.046 Uiso calc R 1 1 . .
    C C13 0.606(2) 0.4624(9) -0.0735(3) 0.060(4) Uani d . 1 1 . .
    H H13 0.6799 0.4824 -0.1044 0.072 Uiso calc R 1 1 . .
    C C14 0.639(2) 0.5365(9) -0.0319(3) 0.046(3) Uani d . 1 1 . .
    H H14 0.7420 0.6043 -0.0343 0.055 Uiso calc R 1 1 . .
    C C15 0.5820(19) 0.4029(9) 0.1723(3) 0.042(2) Uani d . 1 1 . .
    H H15A 0.7256 0.3557 0.1638 0.050 Uiso calc R 1 1 A 1
    H H15B 0.6280 0.4654 0.1972 0.050 Uiso calc R 1 1 A 1
    C C17A 0.232(3) 0.3698(9) 0.2235(6) 0.030(6) Uiso d PG 0.54(3) 1 B 1
    H H17A 0.2215 0.4538 0.2309 0.035 Uiso calc PR 0.54(3) 1 B 1
    C C18A 0.062(2) 0.2904(12) 0.2423(5) 0.038(5) Uiso d PG 0.54(3) 1 B 1
    H H18A -0.0637 0.3201 0.2625 0.045 Uiso calc PR 0.54(3) 1 B 1
    C C19A 0.077(3) 0.1675(12) 0.2315(5) 0.034(4) Uiso d PG 0.54(3) 1 B 1
    H H19A -0.0389 0.1132 0.2443 0.041 Uiso calc PR 0.54(3) 1 B 1
    C C20A 0.261(3) 0.1240(9) 0.2019(4) 0.032(5) Uiso d PG 0.54(3) 1 B 1
    H H20A 0.2711 0.0399 0.1945 0.038 Uiso calc PR 0.54(3) 1 B 1
    C C21A 0.431(3) 0.2033(11) 0.1831(4) 0.037(5) Uiso d PG 0.54(3) 1 B 1
    H H21A 0.5564 0.1736 0.1628 0.045 Uiso calc PR 0.54(3) 1 B 1
    C C16A 0.416(2) 0.3262(10) 0.1939(6) 0.026(5) Uiso d PG 0.54(3) 1 B 1
    C C17B 0.226(3) 0.3804(10) 0.2286(7) 0.035(8) Uiso d PG 0.46(3) 1 B 2
    H H17B 0.2537 0.4629 0.2369 0.043 Uiso calc PR 0.46(3) 1 B 2
    C C18B 0.040(3) 0.3181(13) 0.2510(6) 0.035(5) Uiso d PG 0.46(3) 1 B 2
    H H18B -0.0600 0.3581 0.2746 0.042 Uiso calc PR 0.46(3) 1 B 2
    C C19B -0.001(3) 0.1974(14) 0.2390(5) 0.030(5) Uiso d PG 0.46(3) 1 B 2
    H H19B -0.1285 0.1549 0.2543 0.036 Uiso calc PR 0.46(3) 1 B 2
    C C20B 0.145(4) 0.1390(10) 0.2046(5) 0.034(5) Uiso d PG 0.46(3) 1 B 2
    H H20B 0.1167 0.0565 0.1963 0.041 Uiso calc PR 0.46(3) 1 B 2
    C C21B 0.331(4) 0.2012(13) 0.1822(5) 0.029(5) Uiso d PG 0.46(3) 1 B 2
    H H21B 0.4304 0.1612 0.1586 0.035 Uiso calc PR 0.46(3) 1 B 2
    C C16B 0.372(3) 0.3219(13) 0.1942(7) 0.032(6) Uiso d PG 0.46(3) 1 B 2
    O O1 0.4314(16) 0.8325(6) 0.1539(2) 0.057(2) Uani d . 1 1 . .
    O O2 0.3649(10) 0.6835(5) 0.0638(2) 0.0279(13) Uani d . 1 1 . .
    O O3 0.4946(11) 0.4616(5) 0.12770(19) 0.0301(13) Uani d . 1 1 B .
loop_
    _atom_site_aniso_label
    _atom_site_aniso_U_11
    _atom_site_aniso_U_22
    _atom_site_aniso_U_33
    _atom_site_aniso_U_12
    _atom_site_aniso_U_13
    _atom_site_aniso_U_23
    C1 0.043(5) 0.025(4) 0.027(4) 0.011(4) -0.011(4) -0.004(3)
    C2 0.046(6) 0.025(4) 0.033(4) 0.014(4) -0.003(4) -0.006(3)
    C3 0.072(8) 0.020(4) 0.043(5) 0.010(5) -0.014(6) -0.003(4)
    C4 0.060(6) 0.037(5) 0.026(4) 0.023(5) -0.007(4) -0.001(4)
    C5 0.018(4) 0.027(4) 0.025(4) 0.002(3) 0.003(3) 0.003(3)
    C6 0.021(4) 0.031(4) 0.023(3) 0.013(3) 0.000(3) 0.006(3)
    C7 0.025(4) 0.019(3) 0.025(3) 0.004(3) -0.005(3) 0.000(3)
    C8 0.028(4) 0.024(4) 0.038(4) 0.005(4) -0.005(4) -0.005(3)
    C9 0.017(3) 0.024(4) 0.022(3) -0.003(3) -0.004(3) 0.004(3)
    C10 0.017(4) 0.026(4) 0.046(4) 0.000(3) 0.012(4) 0.000(4)
    C11 0.033(5) 0.025(4) 0.049(5) -0.003(4) 0.004(4) -0.006(4)
    C12 0.058(6) 0.028(4) 0.028(4) -0.015(5) -0.003(4) -0.007(3)
    C13 0.094(10) 0.052(6) 0.034(5) -0.041(7) 0.024(6) -0.014(4)
    C14 0.059(7) 0.054(6) 0.025(4) -0.041(6) 0.013(4) -0.007(4)
    C15 0.042(6) 0.051(5) 0.032(4) 0.005(5) 0.001(4) 0.020(4)
    O1 0.084(6) 0.044(4) 0.042(4) 0.033(4) 0.013(4) 0.003(3)
    O2 0.021(3) 0.035(3) 0.028(3) 0.007(3) 0.006(2) 0.004(2)
    O3 0.033(3) 0.031(3) 0.026(3) 0.009(3) 0.001(3) 0.007(2)
_geom_special_details
;
 All esds (except the esd in the dihedral angle between two l.s. planes)
 are estimated using the full covariance matrix.  The cell esds are taken
 into account individually in the estimation of esds in distances, angles
 and torsion angles; correlations between esds in cell parameters are only
 used when they are defined by crystal symmetry.  An approximate (isotropic)
 treatment of cell esds is used for estimating esds involving l.s. planes.
;
loop_
    _geom_bond_atom_site_label_1
    _geom_bond_atom_site_label_2
    _geom_bond_site_symmetry_2
    _geom_bond_distance
    _geom_bond_publ_flag
    C1 C7 . 1.542(10) ?
    C1 C4 . 1.545(13) ?
    C1 C2 . 1.547(11) ?
    C1 H1 . 1.0000 ?
    C2 C3 . 1.512(11) ?
    C2 C5 . 1.519(11) ?
    C2 H2 . 1.0000 ?
    C3 O1 . 1.432(14) ?
    C3 H3A . 0.9900 ?
    C3 H3B . 0.9900 ?
    C4 O1 . 1.433(10) ?
    C4 H4A . 0.9900 ?
    C4 H4B . 0.9900 ?
    C5 C6 . 1.465(11) ?
    C5 O2 . 1.472(9) ?
    C5 H5 . 1.0000 ?
    C6 O2 . 1.477(9) ?
    C6 C9 . 1.487(10) ?
    C6 C7 . 1.532(10) ?
    C7 O3 . 1.452(10) ?
    C7 C8 . 1.519(11) ?
    C8 H8A . 0.9800 ?
    C8 H8B . 0.9800 ?
    C8 H8C . 0.9800 ?
    C9 C14 . 1.364(10) ?
    C9 C10 . 1.389(10) ?
    C10 C11 . 1.399(11) ?
    C10 H10 . 0.9500 ?
    C11 C12 . 1.370(12) ?
    C11 H11 . 0.9500 ?
    C12 C13 . 1.364(13) ?
    C12 H12 . 0.9500 ?
    C13 C14 . 1.390(11) ?
    C13 H13 . 0.9500 ?
    C14 H14 . 0.9500 ?
    C15 C16A . 1.387(13) ?
    C15 O3 . 1.441(9) ?
    C15 C16B . 1.596(15) ?
    C15 H15A . 0.9900 ?
    C15 H15B . 0.9900 ?
    C17A C18A . 1.3900 ?
    C17A C16A . 1.3900 ?
    C17A H17A . 0.9500 ?
    C18A C19A . 1.3900 ?
    C18A H18A . 0.9500 ?
    C19A C20A . 1.3900 ?
    C19A H19A . 0.9500 ?
    C20A C21A . 1.3900 ?
    C20A H20A . 0.9500 ?
    C21A C16A . 1.3900 ?
    C21A H21A . 0.9500 ?
    C17B C18B . 1.3900 ?
    C17B C16B . 1.3900 ?
    C17B H17B . 0.9500 ?
    C18B C19B . 1.3900 ?
    C18B H18B . 0.9500 ?
    C19B C20B . 1.3900 ?
    C19B H19B . 0.9500 ?
    C20B C21B . 1.3900 ?
    C20B H20B . 0.9500 ?
    C21B C16B . 1.3900 ?
    C21B H21B . 0.9500 ?
loop_
    _geom_angle_atom_site_label_1
    _geom_angle_atom_site_label_2
    _geom_angle_atom_site_label_3
    _geom_angle_site_symmetry_1
    _geom_angle_site_symmetry_3
    _geom_angle
    _geom_angle_publ_flag
    C7 C1 C4 . . 119.2(8) ?
    C7 C1 C2 . . 105.2(6) ?
    C4 C1 C2 . . 103.4(7) ?
    C7 C1 H1 . . 109.5 ?
    C4 C1 H1 . . 109.5 ?
    C2 C1 H1 . . 109.5 ?
    C3 C2 C5 . . 115.4(8) ?
    C3 C2 C1 . . 103.6(7) ?
    C5 C2 C1 . . 102.9(7) ?
    C3 C2 H2 . . 111.4 ?
    C5 C2 H2 . . 111.4 ?
    C1 C2 H2 . . 111.4 ?
    O1 C3 C2 . . 105.6(7) ?
    O1 C3 H3A . . 110.6 ?
    C2 C3 H3A . . 110.6 ?
    O1 C3 H3B . . 110.6 ?
    C2 C3 H3B . . 110.6 ?
    H3A C3 H3B . . 108.8 ?
    O1 C4 C1 . . 107.4(8) ?
    O1 C4 H4A . . 110.2 ?
    C1 C4 H4A . . 110.2 ?
    O1 C4 H4B . . 110.2 ?
    C1 C4 H4B . . 110.2 ?
    H4A C4 H4B . . 108.5 ?
    C6 C5 O2 . . 60.4(5) ?
    C6 C5 C2 . . 110.7(7) ?
    O2 C5 C2 . . 112.4(7) ?
    C6 C5 H5 . . 119.8 ?
    O2 C5 H5 . . 119.8 ?
    C2 C5 H5 . . 119.8 ?
    C5 C6 O2 . . 60.1(5) ?
    C5 C6 C9 . . 124.5(7) ?
    O2 C6 C9 . . 114.9(6) ?
    C5 C6 C7 . . 107.1(7) ?
    O2 C6 C7 . . 113.1(6) ?
    C9 C6 C7 . . 121.7(6) ?
    O3 C7 C8 . . 113.2(6) ?
    O3 C7 C6 . . 108.2(6) ?
    C8 C7 C6 . . 107.3(6) ?
    O3 C7 C1 . . 112.3(6) ?
    C8 C7 C1 . . 111.3(7) ?
    C6 C7 C1 . . 104.1(6) ?
    C7 C8 H8A . . 109.5 ?
    C7 C8 H8B . . 109.5 ?
    H8A C8 H8B . . 109.5 ?
    C7 C8 H8C . . 109.5 ?
    H8A C8 H8C . . 109.5 ?
    H8B C8 H8C . . 109.5 ?
    C14 C9 C10 . . 118.0(7) ?
    C14 C9 C6 . . 121.1(7) ?
    C10 C9 C6 . . 120.8(7) ?
    C9 C10 C11 . . 121.1(8) ?
    C9 C10 H10 . . 119.5 ?
    C11 C10 H10 . . 119.5 ?
    C12 C11 C10 . . 119.4(8) ?
    C12 C11 H11 . . 120.3 ?
    C10 C11 H11 . . 120.3 ?
    C13 C12 C11 . . 119.6(8) ?
    C13 C12 H12 . . 120.2 ?
    C11 C12 H12 . . 120.2 ?
    C12 C13 C14 . . 120.8(9) ?
    C12 C13 H13 . . 119.6 ?
    C14 C13 H13 . . 119.6 ?
    C9 C14 C13 . . 120.9(8) ?
    C9 C14 H14 . . 119.5 ?
    C13 C14 H14 . . 119.5 ?
    C16A C15 O3 . . 112.6(10) ?
    C16A C15 C16B . . 5.6(12) ?
    O3 C15 C16B . . 107.4(10) ?
    C16A C15 H15A . . 109.1 ?
    O3 C15 H15A . . 109.1 ?
    C16B C15 H15A . . 113.4 ?
    C16A C15 H15B . . 109.1 ?
    O3 C15 H15B . . 109.1 ?
    C16B C15 H15B . . 110.0 ?
    H15A C15 H15B . . 107.8 ?
    C18A C17A C16A . . 120.0 ?
    C18A C17A H17A . . 120.0 ?
    C16A C17A H17A . . 120.0 ?
    C19A C18A C17A . . 120.0 ?
    C19A C18A H18A . . 120.0 ?
    C17A C18A H18A . . 120.0 ?
    C18A C19A C20A . . 120.0 ?
    C18A C19A H19A . . 120.0 ?
    C20A C19A H19A . . 120.0 ?
    C21A C20A C19A . . 120.0 ?
    C21A C20A H20A . . 120.0 ?
    C19A C20A H20A . . 120.0 ?
    C20A C21A C16A . . 120.0 ?
    C20A C21A H21A . . 120.0 ?
    C16A C21A H21A . . 120.0 ?
    C15 C16A C21A . . 118.0(9) ?
    C15 C16A C17A . . 121.9(9) ?
    C21A C16A C17A . . 120.0 ?
    C18B C17B C16B . . 120.0 ?
    C18B C17B H17B . . 120.0 ?
    C16B C17B H17B . . 120.0 ?
    C19B C18B C17B . . 120.0 ?
    C19B C18B H18B . . 120.0 ?
    C17B C18B H18B . . 120.0 ?
    C18B C19B C20B . . 120.0 ?
    C18B C19B H19B . . 120.0 ?
    C20B C19B H19B . . 120.0 ?
    C21B C20B C19B . . 120.0 ?
    C21B C20B H20B . . 120.0 ?
    C19B C20B H20B . . 120.0 ?
    C20B C21B C16B . . 120.0 ?
    C20B C21B H21B . . 120.0 ?
    C16B C21B H21B . . 120.0 ?
    C21B C16B C17B . . 120.0 ?
    C21B C16B C15 . . 125.2(10) ?
    C17B C16B C15 . . 114.8(10) ?
    C3 O1 C4 . . 109.9(8) ?
    C5 O2 C6 . . 59.5(5) ?
    C15 O3 C7 . . 113.6(7) ?
loop_
    _geom_torsion_atom_site_label_1
    _geom_torsion_atom_site_label_2
    _geom_torsion_atom_site_label_3
    _geom_torsion_atom_site_label_4
    _geom_torsion_site_symmetry_1
    _geom_torsion_site_symmetry_2
    _geom_torsion_site_symmetry_3
    _geom_torsion_site_symmetry_4
    _geom_torsion
    _geom_torsion_publ_flag
    C7 C1 C2 C3 . . . . 149.9(8) ?
    C4 C1 C2 C3 . . . . 24.2(10) ?
    C7 C1 C2 C5 . . . . 29.3(9) ?
    C4 C1 C2 C5 . . . . -96.4(8) ?
    C5 C2 C3 O1 . . . . 79.5(9) ?
    C1 C2 C3 O1 . . . . -32.2(10) ?
    C7 C1 C4 O1 . . . . -124.4(8) ?
    C2 C1 C4 O1 . . . . -8.2(9) ?
    C3 C2 C5 C6 . . . . -128.9(8) ?
    C1 C2 C5 C6 . . . . -16.8(9) ?
    C3 C2 C5 O2 . . . . -63.5(10) ?
    C1 C2 C5 O2 . . . . 48.6(8) ?
    C2 C5 C6 O2 . . . . 104.7(7) ?
    O2 C5 C6 C9 . . . . 101.2(8) ?
    C2 C5 C6 C9 . . . . -154.1(8) ?
    O2 C5 C6 C7 . . . . -107.2(6) ?
    C2 C5 C6 C7 . . . . -2.5(9) ?
    C5 C6 C7 O3 . . . . 140.5(6) ?
    O2 C6 C7 O3 . . . . 76.3(8) ?
    C9 C6 C7 O3 . . . . -67.0(9) ?
    C5 C6 C7 C8 . . . . -97.2(7) ?
    O2 C6 C7 C8 . . . . -161.3(6) ?
    C9 C6 C7 C8 . . . . 55.4(9) ?
    C5 C6 C7 C1 . . . . 20.9(8) ?
    O2 C6 C7 C1 . . . . -43.2(9) ?
    C9 C6 C7 C1 . . . . 173.5(7) ?
    C4 C1 C7 O3 . . . . -32.7(9) ?
    C2 C1 C7 O3 . . . . -148.0(7) ?
    C4 C1 C7 C8 . . . . -160.7(7) ?
    C2 C1 C7 C8 . . . . 84.0(8) ?
    C4 C1 C7 C6 . . . . 84.0(8) ?
    C2 C1 C7 C6 . . . . -31.2(9) ?
    C5 C6 C9 C14 . . . . 28.5(13) ?
    O2 C6 C9 C14 . . . . 98.1(10) ?
    C7 C6 C9 C14 . . . . -119.2(10) ?
    C5 C6 C9 C10 . . . . -150.6(8) ?
    O2 C6 C9 C10 . . . . -81.0(9) ?
    C7 C6 C9 C10 . . . . 61.7(11) ?
    C14 C9 C10 C11 . . . . 0.9(13) ?
    C6 C9 C10 C11 . . . . -179.9(8) ?
    C9 C10 C11 C12 . . . . -0.4(14) ?
    C10 C11 C12 C13 . . . . -1.8(15) ?
    C11 C12 C13 C14 . . . . 3.5(18) ?
    C10 C9 C14 C13 . . . . 0.7(16) ?
    C6 C9 C14 C13 . . . . -178.4(10) ?
    C12 C13 C14 C9 . . . . -3.0(19) ?
    C16A C17A C18A C19A . . . . 0.0 ?
    C17A C18A C19A C20A . . . . 0.0 ?
    C18A C19A C20A C21A . . . . 0.0 ?
    C19A C20A C21A C16A . . . . 0.0 ?
    O3 C15 C16A C21A . . . . 97.6(11) ?
    C16B C15 C16A C21A . . . . 118(11) ?
    O3 C15 C16A C17A . . . . -79.3(11) ?
    C16B C15 C16A C17A . . . . -59(11) ?
    C20A C21A C16A C15 . . . . -176.9(13) ?
    C20A C21A C16A C17A . . . . 0.0 ?
    C18A C17A C16A C15 . . . . 176.8(13) ?
    C18A C17A C16A C21A . . . . 0.0 ?
    C16B C17B C18B C19B . . . . 0.0 ?
    C17B C18B C19B C20B . . . . 0.0 ?
    C18B C19B C20B C21B . . . . 0.0 ?
    C19B C20B C21B C16B . . . . 0.0 ?
    C20B C21B C16B C17B . . . . 0.0 ?
    C20B C21B C16B C15 . . . . 178.5(15) ?
    C18B C17B C16B C21B . . . . 0.0 ?
    C18B C17B C16B C15 . . . . -178.6(14) ?
    C16A C15 C16B C21B . . . . -69(11) ?
    O3 C15 C16B C21B . . . . 90.9(13) ?
    C16A C15 C16B C17B . . . . 109(11) ?
    O3 C15 C16B C17B . . . . -90.5(10) ?
    C2 C3 O1 C4 . . . . 28.3(10) ?
    C1 C4 O1 C3 . . . . -12.3(10) ?
    C2 C5 O2 C6 . . . . -101.8(7) ?
    C9 C6 O2 C5 . . . . -116.9(8) ?
    C7 C6 O2 C5 . . . . 97.1(7) ?
    C16A C15 O3 C7 . . . . 176.7(9) ?
    C16B C15 O3 C7 . . . . 174.6(8) ?
    C8 C7 O3 C15 . . . . 56.0(8) ?
    C6 C7 O3 C15 . . . . 174.7(6) ?
    C1 C7 O3 C15 . . . . -71.1(8) ?
loop_
    _geom_hbond_atom_site_label_D
    _geom_hbond_atom_site_label_H
    _geom_hbond_atom_site_label_A
    _geom_hbond_site_symmetry_A
    _geom_hbond_distance_DH
    _geom_hbond_distance_HA
    _geom_hbond_distance_DA
    _geom_hbond_angle_DHA
    C10 H10 O3 . 0.95 2.57 3.124(10) 117
    C8 H8B O2 1_655 0.98 2.58 3.462(10) 150
    C14 H14 O2 4_565 0.95 2.57 3.450(11) 155
    C4 H4B Cg6 3_655 0.99 2.65 3.569(10) 154
_shelx_res_file
;
TITL  AJ-10   ALAN JONES  SOTON DATA
CELL  0.71073  5.6392  11.0427  26.6311  90.0  90.0  90.0
ZERR  4.00  0.0002  0.0005  0.0013  0.0  0.0  0.0
LATT -1
SYMM 1/2-X,-Y,1/2+Z
SYMM -X,1/2+Y,1/2-Z
SYMM 1/2+X,1/2-Y,-Z
SFAC C H O
UNIT 84 88 12
TEMP -153
SIZE 0.34 0.14 0.04
REM COLOURLESS PLATE
mpla c16a c17a c18a c19a c20a c21a
MPLA C9 C10 C11 C12 C13 C14
MPLA C1 C2 C5 C7 C6
MPLA C1 C2 C3 C4 O1
mpla c5 c6 o2
mpla 3 c1 o1 c4 c2 c3
mpla 4 c2 c5 c6 c7 c1
mpla c5 c6 o2
mpla 4 c2 c5 c6 c7 c1
MPLA C9 C10 C11 C12 C13 C14
L.S. 6
OMIT 1 1 1
BOND $H
MERG 3
CONF
FMAP 2
PLAN 20
ACTA
REM WGHT    0.022800    8.131400
WGHT    0.000000   10.596600
EXTI    0.026531
FVAR       0.94033   0.53991
MOLE   1
C1    1    0.686765    0.662573    0.138460    11.00000    0.04306    0.02495 =
         0.02658   -0.00399   -0.01072    0.01088
AFIX  13
H1    2    0.825506    0.653295    0.161528    11.00000   -1.20000
AFIX   0
C2    1    0.736219    0.765987    0.100703    11.00000    0.04629    0.02451 =
         0.03348   -0.00558   -0.00295    0.01426
AFIX  13
H2    2    0.910082    0.776347    0.094691    11.00000   -1.20000
AFIX   0
C3    1    0.630557    0.876212    0.125856    11.00000    0.07239    0.01964 =
         0.04287   -0.00321   -0.01407    0.00976
AFIX  23
H3A   2    0.747815    0.914774    0.148434    11.00000   -1.20000
H3B   2    0.579263    0.936277    0.100486    11.00000   -1.20000
AFIX   0
C4    1    0.470614    0.709188    0.168438    11.00000    0.05968    0.03746 =
         0.02605   -0.00093   -0.00699    0.02290
AFIX  23
H4A   2    0.328929    0.659563    0.160796    11.00000   -1.20000
H4B   2    0.502420    0.704248    0.204940    11.00000   -1.20000
AFIX   0
C5    1    0.609247    0.723495    0.053590    11.00000    0.01772    0.02695 =
         0.02479    0.00270    0.00318    0.00182
AFIX  13
H5    2    0.649019    0.760798    0.020426    11.00000   -1.20000
AFIX   0
C6    1    0.556257    0.593847    0.056590    11.00000    0.02054    0.03114 =
         0.02257    0.00567    0.00033    0.01257
C7    1    0.660576    0.547553    0.106097    11.00000    0.02499    0.01896 =
         0.02502   -0.00038   -0.00534    0.00423
C8    1    0.900520    0.492046    0.094157    11.00000    0.02752    0.02448 =
         0.03826   -0.00463   -0.00459    0.00489
AFIX 137
H8A   2    0.984872    0.474601    0.125507    11.00000   -1.50000
H8B   2    0.993667    0.548994    0.073969    11.00000   -1.50000
H8C   2    0.877814    0.416736    0.075292    11.00000   -1.50000
AFIX   0
C9    1    0.525954    0.513119    0.012383    11.00000    0.01738    0.02389 =
         0.02185    0.00354   -0.00410   -0.00276
C10   1    0.378825    0.412412    0.014781    11.00000    0.01697    0.02634 =
         0.04604    0.00044    0.01163    0.00045
AFIX  43
H10   2    0.296515    0.395135    0.045070    11.00000   -1.20000
AFIX   0
C11   1    0.349827    0.335994   -0.026666    11.00000    0.03272    0.02533 =
         0.04942   -0.00562    0.00358   -0.00338
AFIX  43
H11   2    0.249485    0.267093   -0.024474    11.00000   -1.20000
AFIX   0
C12   1    0.467313    0.361353   -0.070429    11.00000    0.05840    0.02828 =
         0.02785   -0.00711   -0.00282   -0.01533
AFIX  43
H12   2    0.452586    0.308845   -0.098514    11.00000   -1.20000
AFIX   0
C13   1    0.605572    0.462419   -0.073459    11.00000    0.09433    0.05161 =
         0.03405   -0.01415    0.02352   -0.04122
AFIX  43
H13   2    0.679934    0.482446   -0.104372    11.00000   -1.20000
AFIX   0
C14   1    0.638957    0.536457   -0.031854    11.00000    0.05888    0.05398 =
         0.02533   -0.00700    0.01338   -0.04140
AFIX  43
H14   2    0.741953    0.604287   -0.034260    11.00000   -1.20000
AFIX   0
C15   1    0.581983    0.402893    0.172347    11.00000    0.04240    0.05086 =
         0.03169    0.02017    0.00110    0.00528
AFIX  23
H15A  2    0.725640    0.355678    0.163785    11.00000   -1.20000
H15B  2    0.628036    0.465382    0.197155    11.00000   -1.20000
AFIX  66
PART 1
C17A  1    0.231600    0.369768    0.223501    21.00000    0.02954
AFIX  43
H17A  2    0.221536    0.453771    0.230898    21.00000   -1.20000
AFIX  65
C18A  1    0.062143    0.290390    0.242298    21.00000    0.03775
AFIX  43
H18A  2   -0.063738    0.320142    0.262541    21.00000   -1.20000
AFIX  65
C19A  1    0.076868    0.167482    0.231474    21.00000    0.03399
AFIX  43
H19A  2   -0.038949    0.113231    0.244321    21.00000   -1.20000
AFIX  65
C20A  1    0.261051    0.123950    0.201854    21.00000    0.03193
AFIX  43
H20A  2    0.271114    0.039947    0.194457    21.00000   -1.20000
AFIX  65
C21A  1    0.430510    0.203327    0.183057    21.00000    0.03716
AFIX  43
H21A  2    0.556390    0.173574    0.162814    21.00000   -1.20000
AFIX  65
C16A  1    0.415787    0.326236    0.193880    21.00000    0.02641
AFIX  66
PART 2
C17B  1    0.225906    0.380386    0.228630   -21.00000    0.03545
AFIX  43
H17B  2    0.253709    0.462884    0.236855   -21.00000   -1.20000
AFIX  65
C18B  1    0.039574    0.318145    0.251021   -21.00000    0.03483
AFIX  43
H18B  2   -0.059973    0.358105    0.274551   -21.00000   -1.20000
AFIX  65
C19B  1   -0.001106    0.197438    0.238986   -21.00000    0.03003
AFIX  43
H19B  2   -0.128457    0.154900    0.254290   -21.00000   -1.20000
AFIX  65
C20B  1    0.144545    0.138969    0.204558   -21.00000    0.03410
AFIX  43
H20B  2    0.116740    0.056471    0.196333   -21.00000   -1.20000
AFIX  65
C21B  1    0.330878    0.201208    0.182166   -21.00000    0.02943
AFIX  43
H21B  2    0.430423    0.161247    0.158637   -21.00000   -1.20000
AFIX  65
C16B  1    0.371561    0.321916    0.194201   -21.00000    0.03218
AFIX   0
part 0
O1    3    0.431445    0.832535    0.153873    11.00000    0.08375    0.04369 =
         0.04239    0.00343    0.01277    0.03266
O2    3    0.364895    0.683549    0.063806    11.00000    0.02085    0.03483 =
         0.02818    0.00447    0.00600    0.00748
O3    3    0.494581    0.461605    0.127698    11.00000    0.03313    0.03103 =
         0.02613    0.00682    0.00105    0.00939
HKLF 4
REM   AJ-10   JONESIE   SOTON DATA
REM R1 =  0.1232 for   1867 Fo > 4sig(Fo)  and  0.1399 for all   2221 data
REM    190 parameters refined using      0 restraints
END
WGHT      0.0000     10.6248
REM Highest difference peak  0.397,  deepest hole -0.435,  1-sigma level  0.101
Q1    1   0.8277  0.3804 -0.0681  11.00000  0.05    0.40
Q2    1   0.5643  0.3117 -0.1114  11.00000  0.05    0.36
Q3    1   0.4936  0.7330  0.1241  11.00000  0.05    0.36
Q4    1   0.3244  0.3586  0.2085  11.00000  0.05    0.36
Q5    1   0.6542  0.9749  0.0467  11.00000  0.05    0.35
Q6    1   0.3832  0.1247  0.2019  11.00000  0.05    0.35
Q7    1   0.6504  0.1360  0.1246  11.00000  0.05    0.35
Q8    1   0.2280  0.1547 -0.0333  11.00000  0.05    0.35
Q9    1   0.9667  0.5046 -0.0160  11.00000  0.05    0.34
Q10   1   0.7631  0.4044 -0.0099  11.00000  0.05    0.33
Q11   1   0.9095  0.6111  0.0453  11.00000  0.05    0.33
Q12   1   0.6164  0.3574  0.2078  11.00000  0.05    0.33
Q13   1   0.2818  0.2778  0.0833  11.00000  0.05    0.33
Q14   1   0.4607  0.7785  0.2429  11.00000  0.05    0.32
Q15   1   0.2673  0.2986  0.1267  11.00000  0.05    0.32
Q16   1   0.6379  0.5636  0.0702  11.00000  0.05    0.31
Q17   1   0.7417  0.5935  0.2108  11.00000  0.05    0.31
Q18   1   0.1553  0.2567  0.2841  11.00000  0.05    0.30
Q19   1   0.3077  0.6965  0.1072  11.00000  0.05    0.30
Q20   1   1.2420  0.5764  0.0997  11.00000  0.05    0.30
;
data_global
_journal_date_recd_electronic     2015-10-23
_journal_date_accepted     2015-12-07
_journal_name_full     'Acta Crystallographica, Section E'
_journal_year     2016
_journal_volume     72
_journal_issue      1
_journal_page_first     44
_journal_page_last     48
_journal_paper_category     GO
_journal_paper_doi     10.1107/S2056989015023506
_journal_coeditor_code     GK2648
_publ_contact_author_name     'William T A Harrison'
_publ_contact_author_address
;
Department of Chemistry
University of Aberdeen
Meston Walk
Aberdeen AB24 3UE
Scotland
;
_publ_contact_author_email
;
w.harrison@abdn.ac.uk
;
_publ_contact_author_fax     ?
_publ_contact_author_phone     ?
_publ_section_title
;
Investigations into the construction of the pentasubstituted ring <i>C</i> of
Neosurugatoxin -- a crystallographic study
;
loop_
    _publ_author_name
    _publ_author_footnote
    _publ_author_address
    'Jones, Alan M.' .
;
Department of Chemistry
University of Aberdeen
Meston Walk
Aberdeen AB24 3UE
Scotland
Division of Chemistry and Environmental Science,
School of Science and the Environment,
Faculty of Science and Engineering,
Manchester Metropolitan University,
John Dalton Building,
Chester Street,
Manchester M1 5GD,
England
;
    'Storey, John M. D.' .
;
Department of Chemistry
University of Aberdeen
Meston Walk
Aberdeen AB24 3UE
Scotland
;
    'Harrison, William T A' .
;
Department of Chemistry
University of Aberdeen
Meston Walk
Aberdeen AB24 3UE
Scotland
;
_publ_section_synopsis
;
The molecular conformations of three highly substituted
cyclopenta[<i>c</i>]furans appear to correlate strongly with different
intramolecular O---H...O and C---H...O interactions.
;
