# Supplementary material for: Investigations into the construction of the penta­substituted ring C of Neosurugatoxin – a crystallographic study
Source: Acta Crystallogr E Crystallogr Commun. 2016 Jan 1;72(Pt 1):44–8. doi: 10.1107/S2056989015023506 (PMC4704749; doi:10.1107/S2056989015023506)
Supplement: Supplementary file 2 [file e-72-00044-Isup2.hkl]

# 
# h,k,l, Fc-squared, Fo-squared, sigma(Fo-squared) and status flag 
# 
data_I
_shelx_title '  AJ-5  PAUL   SOTON DATA    TRANS TO PBCA' 
_shelx_refln_list_code          4 
_shelx_F_calc_maximum      273.19 
_exptl_crystal_F_000      1008.00 
_reflns_d_resolution_high  0.8108 
 
loop_ 
 _symmetry_equiv_pos_as_xyz 
 'x, y, z' 
 '-x+1/2, -y, z+1/2' 
 '-x, y+1/2, -z+1/2' 
 'x+1/2, -y+1/2, -z' 
 '-x, -y, -z' 
 'x-1/2, y, -z-1/2' 
 'x, -y-1/2, z-1/2' 
 '-x-1/2, y-1/2, z' 
 
_cell_length_a    10.9970 
_cell_length_b     7.7489 
_cell_length_c    27.8520 
_cell_angle_alpha  90.000 
_cell_angle_beta   90.000 
_cell_angle_gamma  90.000 
 
_shelx_F_squared_multiplier     1.000 
 
loop_ 
 _refln_index_h 
 _refln_index_k 
 _refln_index_l 
 _refln_F_squared_calc 
 _refln_F_squared_meas 
 _refln_F_squared_sigma 
 _refln_observed_status 
   2   0   0    74630.48    73847.48   2221.46 o 
   4   0   0      176.62      272.86     69.35 o 
   6   0   0    14854.66    17159.08   1221.60 o 
   8   0   0      553.17      696.47    137.28 o 
  10   0   0       58.32      113.97     87.51 o 
  12   0   0       10.72      129.91    103.45 o 
   2   1   0     6450.54     6097.77    164.58 o 
   4   1   0    16360.70    16589.18    422.44 o 
   6   1   0     5132.79     5592.98    215.81 o 
   8   1   0       89.89      126.27     53.58 o 
  10   1   0      123.20      113.45     79.92 o 
   0   2   0     2763.98     2677.80     61.41 o 
   2   2   0      568.72      629.06     26.50 o 
   4   2   0     1150.36     1267.94     60.27 o 
   6   2   0       19.87       61.38     30.60 o 
   8   2   0      360.75      292.03     62.04 o 
  10   2   0      123.89       21.43     49.17 o 
  12   2   0        0.01      104.35     95.18 o 
   2   3   0      731.98      720.97     29.77 o 
   4   3   0     7027.58     6627.13    176.48 o 
   6   3   0       43.24       36.23     28.88 o 
   8   3   0      105.41      117.19     41.39 o 
  10   3   0       96.46       59.37     73.55 o 
  12   3   0       62.99      183.89    127.05 o 
   0   4   0        9.19       23.24      8.43 o 
   2   4   0     1991.20     2033.08     83.57 o 
   4   4   0      423.16      502.99     38.98 o 
   6   4   0     1081.63      919.98     69.33 o 
   8   4   0      522.52      596.75     65.88 o 
  10   4   0        9.96      135.10    156.45 o 
  12   4   0        4.81      -22.63    158.71 o 
   2   5   0     2047.59     1886.72    138.38 o 
   4   5   0        9.15       33.05     26.71 o 
   6   5   0        6.80      -25.06     67.40 o 
   8   5   0      775.97      853.37    182.16 o 
  10   5   0       64.80      214.71    151.11 o 
   0   6   0       39.63       90.67     64.02 o 
   2   6   0      334.74      303.79    107.69 o 
   4   6   0     2320.78     2147.60    143.02 o 
   6   6   0      322.42      448.60    184.49 o 
   8   6   0        0.06      187.50    176.45 o 
  10   6   0      910.54      673.77    258.02 o 
   2   7   0      797.99      808.60    144.91 o 
   4   7   0       25.02       20.38     32.77 o 
   6   7   0       20.85      468.52    243.73 o 
   8   7   0       96.21       46.84    247.87 o 
   0   8   0     1955.91     1510.07    293.80 o 
   2   8   0      165.49       51.42    140.17 o 
   4   8   0       14.08       68.92     59.42 o 
   6   8   0      357.95      288.13     70.57 o 
   2   9   0        4.55      -40.90    200.05 o 
   4   9   0        4.30      -27.65    100.64 o 
   1   1   1     6448.53     6205.15    108.94 o 
   2   1   1     2582.43     2513.91     49.47 o 
   3   1   1      277.08      328.46     20.70 o 
   4   1   1     3437.49     3689.17     76.56 o 
   5   1   1      119.60      257.41     38.51 o 
   6   1   1      176.58      254.64     49.91 o 
   7   1   1     1068.69     1304.82    123.31 o 
   8   1   1       11.93       13.34     29.34 o 
   9   1   1      405.74      353.77     50.81 o 
  10   1   1        3.01       37.17     44.54 o 
  11   1   1      676.80      501.30    124.35 o 
  13   1   1      280.28       76.61    100.37 o 
   0   2   1     2200.97     2217.61     37.24 o 
   1   2   1     1038.69     1128.72     19.81 o 
   2   2   1       13.42       12.92     11.01 o 
   3   2   1       84.05       95.77     17.09 o 
   4   2   1      354.13      360.13     22.43 o 
   5   2   1        7.00       56.52     35.12 o 
   6   2   1       45.68       44.89     31.58 o 
   7   2   1       34.29       53.51     30.48 o 
   8   2   1     1218.33      999.75    120.73 o 
   9   2   1      592.54      541.15     92.70 o 
  10   2   1       24.47      -31.83     49.00 o 
  11   2   1       13.48       41.78     49.43 o 
  12   2   1       84.87      257.70    240.01 o 
  13   2   1      132.91      116.06     61.02 o 
   1   3   1     2218.56     2267.09     39.16 o 
   2   3   1     5418.28     5506.45     93.72 o 
   3   3   1       35.00       80.65     13.91 o 
   4   3   1     1136.87     1188.46     39.93 o 
   5   3   1       68.91       69.21     19.60 o 
   6   3   1        7.38      -15.85     16.91 o 
   7   3   1       87.81      117.33     21.90 o 
   8   3   1      827.94      844.59     49.44 o 
   9   3   1       32.24       96.03     34.17 o 
  10   3   1      415.16      384.67     52.61 o 
  11   3   1      316.43      365.86    110.77 o 
  12   3   1       16.65       72.99     77.85 o 
   0   4   1       43.02       39.38     11.62 o 
   1   4   1      873.88      830.24     24.19 o 
   2   4   1        3.56       22.34     14.80 o 
   3   4   1       49.55       41.35     11.86 o 
   4   4   1        0.66       -2.59     14.25 o 
   5   4   1      239.26      269.10     24.81 o 
   6   4   1        0.00       20.07     22.80 o 
   7   4   1     1420.16     1355.68     73.24 o 
   8   4   1       32.16       54.41     24.17 o 
   9   4   1        0.00       23.38     42.04 o 
  10   4   1        6.29        7.13     95.55 o 
  11   4   1       55.69       -8.55    153.18 o 
  12   4   1        1.57       67.65    106.44 o 
   1   5   1      451.67      427.99     22.61 o 
   2   5   1      262.71      279.73     18.38 o 
   3   5   1      665.76      659.67     36.16 o 
   4   5   1      182.81      241.16     42.77 o 
   5   5   1      311.11      312.43     41.08 o 
   6   5   1      219.22      138.82     34.78 o 
   7   5   1       63.91       78.88     38.15 o 
   8   5   1      286.50      411.10     95.13 o 
   9   5   1      164.47       88.08    102.37 o 
  10   5   1      303.79      436.34    126.61 o 
  11   5   1        4.78      237.44    130.67 o 
   0   6   1        7.05        4.86     48.33 o 
   1   6   1      182.27      194.93     27.72 o 
   2   6   1      171.88      198.75     32.51 o 
   3   6   1      252.81      299.12     25.60 o 
   4   6   1        3.32       50.49     38.01 o 
   5   6   1      170.00      197.43     58.38 o 
   6   6   1      117.36      204.13     38.35 o 
   7   6   1       13.27      163.51     73.33 o 
   8   6   1      383.93      417.36     67.00 o 
   9   6   1      413.77      593.11    116.42 o 
  10   6   1       32.62      203.62    150.16 o 
   1   7   1      664.76      787.35     92.39 o 
   2   7   1       40.21      104.63     34.08 o 
   3   7   1       82.95      115.37     26.57 o 
   4   7   1        4.80       30.23     31.77 o 
   5   7   1      221.62      244.32     45.94 o 
   6   7   1        1.55      145.76    123.90 o 
   7   7   1      514.47      475.34     93.52 o 
   8   7   1        3.82      108.49    153.75 o 
   9   7   1        5.48      396.09    166.08 o 
   0   8   1       12.75      170.18    310.04 o 
   1   8   1       92.85      325.08    121.33 o 
   2   8   1      101.35      138.94     63.94 o 
   3   8   1       19.49       18.98     64.29 o 
   4   8   1       19.54      118.31     55.04 o 
   5   8   1      108.94       82.08     38.24 o 
   6   8   1       27.39       31.28     37.07 o 
   7   8   1        2.95        5.50     39.78 o 
   1   9   1      106.44      150.75    134.76 o 
   2   9   1       62.07       79.65     99.35 o 
   3   9   1        0.26       55.93     68.75 o 
   4   9   1        1.50       87.76     93.98 o 
   2   0   2      108.42      125.85     22.41 o 
   3   0   2     1718.74     1627.61     68.15 o 
   4   0   2        0.00       29.80     31.09 o 
   5   0   2      182.77      367.71     65.47 o 
   6   0   2      394.11      384.20     57.17 o 
   7   0   2      101.88      142.81     47.76 o 
   8   0   2       21.93       56.08     72.81 o 
   9   0   2     1195.01      841.72    126.00 o 
  10   0   2      124.82      108.84     58.00 o 
  11   0   2      367.08      310.57     83.72 o 
  12   0   2        9.21       98.41     89.61 o 
   1   1   2    13507.38    13110.46    195.09 o 
   2   1   2       23.36       44.73     13.54 o 
   3   1   2       41.56       39.67     15.37 o 
   4   1   2      169.49      223.85     22.58 o 
   5   1   2     4691.60     5090.06    119.23 o 
   6   1   2       40.30       31.29     30.51 o 
   7   1   2     3117.27     3322.41    129.79 o 
   8   1   2       75.17       80.85     35.12 o 
   9   1   2      203.06      219.83     70.23 o 
  10   1   2       88.29       16.93     53.40 o 
  11   1   2        1.74       36.99     75.78 o 
   0   2   2     7477.89     7240.66    116.00 o 
   1   2   2      428.92      411.24     13.99 o 
   2   2   2     1177.64     1187.12     27.09 o 
   3   2   2      199.57      165.64     15.35 o 
   4   2   2      159.30      187.37     20.45 o 
   5   2   2     1676.78     1699.37     50.01 o 
   6   2   2      716.09      831.48     42.79 o 
   7   2   2      181.51      160.56     27.76 o 
   8   2   2      746.29      629.08     50.41 o 
   9   2   2     1644.33     1357.57    130.64 o 
  10   2   2       13.65       67.48     52.74 o 
  11   2   2       68.91      183.29     87.89 o 
  12   2   2        4.72       31.14     47.60 o 
  13   2   2        1.05       31.59     63.73 o 
   1   3   2      581.66      575.15     15.49 o 
   2   3   2      502.63      486.65     18.72 o 
   3   3   2       69.01       62.25     12.50 o 
   4   3   2      640.72      689.78     28.01 o 
   5   3   2     3049.03     3117.25     79.01 o 
   6   3   2       89.64       63.04     21.92 o 
   7   3   2     1027.21      943.73     73.31 o 
   8   3   2      990.36      914.88     75.80 o 
   9   3   2      153.82      146.29     41.26 o 
  10   3   2      450.82      347.61     45.63 o 
  11   3   2      154.46       35.08     69.76 o 
  12   3   2        0.27      314.84    105.09 o 
   0   4   2        8.45       26.01     12.08 o 
   1   4   2     2284.47     2172.51     49.38 o 
   2   4   2       87.96      115.46     22.67 o 
   3   4   2      274.71      337.23     17.84 o 
   4   4   2      185.97      261.47     30.07 o 
   5   4   2      866.53      895.01     46.00 o 
   6   4   2       23.17       50.62     22.46 o 
   7   4   2      325.04      241.13     32.62 o 
   8   4   2       44.24      104.76     36.39 o 
   9   4   2      436.39      308.07     53.17 o 
  10   4   2      102.84       98.78    106.39 o 
  11   4   2       28.40      185.96    139.76 o 
  12   4   2       55.30      239.59    111.29 o 
   1   5   2      938.20      872.27     25.61 o 
   2   5   2      934.82      905.63     38.26 o 
   3   5   2        3.41       37.40     17.55 o 
   4   5   2     1366.80     1416.05     64.38 o 
   5   5   2      113.86      143.95     20.98 o 
   6   5   2        6.22      -25.97     25.97 o 
   7   5   2       10.07       23.71     88.21 o 
   8   5   2       80.00       16.15     45.94 o 
   9   5   2        0.42      -12.57    101.85 o 
  10   5   2        0.45      176.31    230.54 o 
  11   5   2       71.94       96.28     77.36 o 
   0   6   2      631.84      451.54     95.12 o 
   1   6   2       74.00       62.79     20.31 o 
   2   6   2       68.03       94.26     20.22 o 
   3   6   2       91.52      105.98     22.55 o 
   4   6   2      484.16      382.11     34.37 o 
   5   6   2       33.99      122.22     30.46 o 
   6   6   2      747.70      636.85     72.22 o 
   7   6   2      234.03      226.60    103.58 o 
   8   6   2        8.39        6.87     74.31 o 
   9   6   2        0.02       52.31     97.85 o 
  10   6   2        2.35       41.65     61.23 o 
   1   7   2      664.93      642.15     52.84 o 
   2   7   2       80.53      131.51     47.94 o 
   3   7   2      169.25      193.97     76.16 o 
   4   7   2        0.00       39.60     24.79 o 
   5   7   2      338.94      376.02     90.44 o 
   6   7   2       66.98       78.61     34.86 o 
   7   7   2       28.59       27.20     48.12 o 
   8   7   2       34.95      343.25    168.69 o 
   9   7   2      121.13      334.34    171.80 o 
   0   8   2     1081.99     1171.65    339.59 o 
   1   8   2       10.29      196.38    101.70 o 
   2   8   2       66.47      -10.99    126.32 o 
   3   8   2       55.18      -14.98     57.43 o 
   4   8   2       56.58       59.26     42.49 o 
   5   8   2       79.55       88.96     37.00 o 
   6   8   2       13.81       56.33     41.32 o 
   7   8   2       44.04      317.83     76.50 o 
   1   9   2      521.40      421.20    176.57 o 
   2   9   2      549.60      500.38    126.55 o 
   3   9   2      149.81      220.32     96.71 o 
   4   9   2      133.33      204.14     95.73 o 
   1   1   3     8186.02     8130.90    101.17 o 
   2   1   3      883.28      895.24     23.48 o 
   3   1   3     1719.59     1836.88     44.48 o 
   4   1   3     2637.88     2763.32     62.33 o 
   5   1   3      577.26      599.55     41.88 o 
   6   1   3      541.69      536.79     47.18 o 
   7   1   3     1280.53     1423.85     72.38 o 
   8   1   3      611.95      552.08     48.67 o 
   9   1   3        1.57       54.29     33.63 o 
  10   1   3       74.71       49.27     80.56 o 
  11   1   3        9.07       24.21     69.17 o 
  12   1   3      106.92      158.38     94.65 o 
   0   2   3        1.73       24.67      8.58 o 
   1   2   3     6309.31     6145.22     80.87 o 
   2   2   3      187.06      210.84     14.80 o 
   3   2   3      890.20      913.31     27.36 o 
   4   2   3      237.06      262.37     21.53 o 
   5   2   3     1301.65     1324.22     44.49 o 
   6   2   3      328.91      327.36     28.04 o 
   7   2   3      430.38      466.23     38.23 o 
   8   2   3      804.91      620.03     80.52 o 
   9   2   3      894.87      826.94     91.08 o 
  10   2   3       28.03       15.26     84.88 o 
  11   2   3       98.04       39.92     65.11 o 
  12   2   3      176.85      166.08     66.52 o 
  13   2   3       31.95      -63.63     63.63 o 
   1   3   3      630.32      526.74     15.51 o 
   2   3   3     1052.59     1035.71     27.81 o 
   3   3   3     2091.18     2298.26     55.02 o 
   4   3   3      250.17      279.70     22.26 o 
   5   3   3      261.49      262.58     24.30 o 
   6   3   3      127.70      105.02     21.89 o 
   7   3   3       30.86       11.91     21.37 o 
   8   3   3      412.33      446.72     57.59 o 
   9   3   3       44.92      104.46     51.83 o 
  10   3   3       38.18       23.63     68.60 o 
  11   3   3        0.59       -5.50     39.01 o 
  12   3   3       42.00        1.75    100.78 o 
   0   4   3        0.20       14.05     15.55 o 
   1   4   3       22.50       23.88      8.32 o 
   2   4   3      422.86      429.19     21.39 o 
   3   4   3        0.61       16.28     15.71 o 
   4   4   3       57.10       96.04     17.52 o 
   5   4   3      130.48      195.25     22.43 o 
   6   4   3        2.45       26.05     18.93 o 
   7   4   3        2.10       67.84     26.89 o 
   8   4   3      955.86      839.34     57.58 o 
   9   4   3      210.97      177.67     49.28 o 
  10   4   3       33.69       92.35    109.12 o 
  11   4   3       40.95       18.92     85.99 o 
  12   4   3        2.49      184.72     80.10 o 
   1   5   3       32.11       29.13     17.54 o 
   2   5   3       80.85       32.33     26.82 o 
   3   5   3        0.01       10.55     22.10 o 
   4   5   3      283.55      297.73     30.53 o 
   5   5   3       56.41       40.53     22.52 o 
   6   5   3      527.48      534.11     59.22 o 
   7   5   3      293.73      315.83    128.77 o 
   8   5   3        2.73       40.18     44.15 o 
   9   5   3      165.45      171.66    107.08 o 
  10   5   3       37.53      -78.95    111.08 o 
  11   5   3       11.13       77.21     89.29 o 
   0   6   3     1411.36     1501.18     97.84 o 
   1   6   3        6.90        1.36     14.45 o 
   2   6   3      835.27      788.08     38.58 o 
   3   6   3      583.91      548.98     35.57 o 
   4   6   3      175.11      147.67     39.52 o 
   5   6   3      346.23      246.28     39.24 o 
   6   6   3       20.27       28.78    178.85 o 
   7   6   3        1.03       19.10     48.90 o 
   8   6   3       15.08      -16.36     68.96 o 
   9   6   3       47.29       23.88     49.67 o 
  10   6   3       80.01       92.44    158.29 o 
   1   7   3     1724.69     1570.56     82.06 o 
   2   7   3      101.60       75.56     31.91 o 
   3   7   3       96.45       71.76     45.75 o 
   4   7   3      557.93      652.45     51.28 o 
   5   7   3       86.64      178.59     45.88 o 
   6   7   3       47.27       65.61     65.97 o 
   7   7   3       70.35      225.91    156.22 o 
   8   7   3       74.17      -79.40    108.77 o 
   9   7   3      116.43       53.02    158.81 o 
   0   8   3     1660.67     1988.74    393.01 o 
   1   8   3       31.78      140.55     69.86 o 
   2   8   3        0.35       14.28     56.58 o 
   3   8   3       20.40      121.01     43.73 o 
   4   8   3      101.45       96.88     65.65 o 
   5   8   3       63.45       90.07     37.46 o 
   6   8   3      204.23      124.58     71.83 o 
   7   8   3       11.36      148.16     56.68 o 
   1   9   3      202.18      374.46    123.27 o 
   2   9   3       81.26       49.99     81.45 o 
   3   9   3        9.98       29.10    121.17 o 
   4   9   3       21.85      195.61     94.89 o 
   1   0   4    14453.50    13902.94    283.96 o 
   2   0   4     6464.87     6178.34    142.57 o 
   3   0   4      806.23      891.47     47.09 o 
   4   0   4     1448.06     1642.72     76.07 o 
   5   0   4      280.99      258.40     42.72 o 
   6   0   4     2427.22     2444.93    140.30 o 
   7   0   4        2.57      -27.75     40.21 o 
   8   0   4      186.57      288.66     73.00 o 
   9   0   4     1427.38     1424.65    148.93 o 
  10   0   4      107.39      114.73     90.07 o 
  11   0   4       11.07      142.24     79.62 o 
  12   0   4        9.84      243.73    126.38 o 
   1   1   4    23549.01    22930.68    267.38 o 
   2   1   4     2575.10     2446.24     54.43 o 
   3   1   4      149.06      174.00     18.58 o 
   4   1   4      927.42      879.25     33.75 o 
   5   1   4     3107.66     3454.56     90.54 o 
   6   1   4        0.01       52.37     33.49 o 
   7   1   4      688.00      806.22     61.82 o 
   8   1   4      122.67       72.15     52.82 o 
   9   1   4      166.69      213.47     59.05 o 
  10   1   4        5.51      -17.14    101.19 o 
  11   1   4      271.52      201.11     95.25 o 
  12   1   4       38.98       86.20     69.56 o 
   0   2   4    12040.92    11774.77    178.88 o 
   1   2   4      576.19      610.44     14.68 o 
   2   2   4     1979.54     2028.95     35.46 o 
   3   2   4     1605.13     1616.22     35.84 o 
   4   2   4      106.92      113.85     19.45 o 
   5   2   4     2028.30     2087.66     56.69 o 
   6   2   4        5.40      -22.94     22.94 o 
   7   2   4      328.89      410.06     37.28 o 
   8   2   4      406.94      354.98     37.19 o 
   9   2   4      176.82       60.00    133.07 o 
  10   2   4      357.49      355.88     62.62 o 
  11   2   4        6.76      115.70     90.67 o 
  12   2   4       87.51      162.88     86.27 o 
  13   2   4        0.30       56.88     73.34 o 
   1   3   4      159.93      159.74      8.82 o 
   2   3   4      832.89      855.48     21.82 o 
   3   3   4     1697.28     1697.01     39.28 o 
   4   3   4        1.78       23.68     16.88 o 
   5   3   4     1713.41     1763.68     52.18 o 
   6   3   4      212.60      219.74     23.78 o 
   7   3   4       30.48       26.78     23.06 o 
   8   3   4        1.24       23.07     28.55 o 
   9   3   4       48.71       17.53     33.17 o 
  10   3   4        1.19        5.30     65.77 o 
  11   3   4       31.26       63.27     52.02 o 
  12   3   4       37.46       75.92     76.14 o 
   0   4   4     4061.57     4196.82    115.16 o 
   1   4   4       27.33       51.66     19.75 o 
   2   4   4     1386.74     1424.18     42.95 o 
   3   4   4     4087.02     4238.50    122.38 o 
   4   4   4      134.86      175.20     20.33 o 
   5   4   4     1106.45     1184.87     42.24 o 
   6   4   4      733.86      761.53     41.33 o 
   7   4   4       20.77       91.74     59.49 o 
   8   4   4      404.14      350.05     36.96 o 
   9   4   4      448.66      512.42     58.04 o 
  10   4   4        1.81       83.46    115.55 o 
  11   4   4       28.08      307.42    135.63 o 
  12   4   4       13.71       45.95    106.21 o 
   1   5   4      115.56      132.13     12.25 o 
   2   5   4      448.45      520.43     35.61 o 
   3   5   4       63.13       88.21     19.54 o 
   4   5   4        6.47       29.26     20.47 o 
   5   5   4      656.92      702.39     44.23 o 
   6   5   4      260.53      281.42     38.74 o 
   7   5   4     2131.93     2245.66    183.80 o 
   8   5   4        2.11       10.78     40.89 o 
   9   5   4      657.60      622.70    132.61 o 
  10   5   4       62.59      103.89     58.32 o 
  11   5   4       61.63       82.95    112.16 o 
   0   6   4      540.04      685.69     51.62 o 
   1   6   4       14.95       43.60     22.79 o 
   2   6   4      308.48      288.22     34.83 o 
   3   6   4      344.07      369.84     45.94 o 
   4   6   4       11.25       35.64     36.66 o 
   5   6   4      134.89      219.53     65.83 o 
   6   6   4       35.63      123.48     54.86 o 
   7   6   4       19.60      115.12    523.52 o 
   8   6   4        6.79      -46.09    121.46 o 
   9   6   4      670.93      751.90    120.55 o 
  10   6   4        1.44      200.13    139.11 o 
   1   7   4     1294.23     1348.39     76.18 o 
   2   7   4       79.27       65.13     29.34 o 
   3   7   4      801.41      772.85     55.17 o 
   4   7   4        0.03       37.13     36.31 o 
   5   7   4      579.33      539.51     83.27 o 
   6   7   4        0.01      150.18     71.22 o 
   7   7   4      203.52      360.50    163.17 o 
   8   7   4       56.62      196.17    148.14 o 
   9   7   4        2.75     -100.37    260.76 o 
   0   8   4       49.04     -173.22    173.22 o 
   1   8   4        3.44      117.72     69.21 o 
   2   8   4        0.31       95.25     70.60 o 
   3   8   4       76.41      141.48     41.24 o 
   4   8   4       28.03       93.91     53.21 o 
   5   8   4      106.40      127.53     72.42 o 
   6   8   4       32.94        6.41     40.96 o 
   7   8   4       18.75        2.38     38.74 o 
   1   9   4        5.19       63.91    108.82 o 
   2   9   4       28.50       27.55     72.96 o 
   3   9   4        0.01      109.17     94.50 o 
   4   9   4       54.69       74.37     88.77 o 
   1   1   5     3148.29     3142.42     37.88 o 
   2   1   5     5304.10     5509.55     96.00 o 
   3   1   5      600.42      628.74     24.96 o 
   4   1   5     5348.89     5517.38    107.74 o 
   5   1   5        1.01       -0.88     26.06 o 
   6   1   5      422.16      495.53     49.78 o 
   7   1   5      479.34      472.37     61.84 o 
   8   1   5      212.16      234.80     47.64 o 
   9   1   5       12.21      -15.36     49.57 o 
  10   1   5        0.00       49.17    101.27 o 
  11   1   5      109.17       89.09     63.15 o 
  12   1   5       41.61       32.48     92.70 o 
  13   1   5      127.98      232.08    135.78 o 
   0   2   5     7407.55     7311.16    104.69 o 
   1   2   5      102.73      120.54     10.79 o 
   2   2   5     2298.75     2297.91     36.59 o 
   3   2   5     3311.08     3439.09     59.62 o 
   4   2   5      502.59      527.23     28.51 o 
   5   2   5      387.56      408.79     29.68 o 
   6   2   5     1590.79     1609.47     67.78 o 
   7   2   5       59.12       37.03     31.19 o 
   8   2   5        3.36       59.52    111.84 o 
   9   2   5      567.71      460.14     67.33 o 
  10   2   5        0.19      -40.36     49.72 o 
  11   2   5        6.50      -24.88    118.18 o 
  12   2   5        6.94       44.69     78.52 o 
  13   2   5        2.41     -119.31    119.31 o 
   1   3   5     1210.31     1273.83     22.88 o 
   2   3   5     7093.95     7107.30    107.51 o 
   3   3   5       41.14       55.50     14.54 o 
   4   3   5      612.46      709.32     29.81 o 
   5   3   5      421.38      434.49     29.90 o 
   6   3   5      635.25      639.14     35.51 o 
   7   3   5      427.83      404.43     32.00 o 
   8   3   5     1466.16     1476.07     76.43 o 
   9   3   5      444.75      466.90     48.89 o 
  10   3   5      318.56      286.75     56.53 o 
  11   3   5        8.43        9.37     73.53 o 
  12   3   5        0.05       18.36     91.76 o 
   0   4   5      486.19      476.30     18.15 o 
   1   4   5      545.93      506.43     20.00 o 
   2   4   5      330.38      316.82     18.46 o 
   3   4   5      155.35      199.37     16.67 o 
   4   4   5      498.38      531.87     26.58 o 
   5   4   5       35.78       62.51     18.82 o 
   6   4   5      463.11      434.49     28.81 o 
   7   4   5       88.30      127.22     34.05 o 
   8   4   5     1873.79     1806.69     88.53 o 
   9   4   5       58.45      117.83    113.71 o 
  10   4   5       36.03      110.58     75.77 o 
  11   4   5        1.61       98.56    119.13 o 
  12   4   5       46.11      119.61    143.82 o 
   1   5   5       51.12       54.07     12.95 o 
   2   5   5      113.94      149.01     18.36 o 
   3   5   5      157.76      188.26     32.34 o 
   4   5   5      179.93      205.57     20.37 o 
   5   5   5      138.38      134.44     27.73 o 
   6   5   5      453.85      524.31     42.77 o 
   7   5   5       98.71      213.09     65.25 o 
   8   5   5       10.09       50.22    868.08 o 
   9   5   5       58.32      170.33    232.16 o 
  10   5   5       84.06      153.10    113.71 o 
  11   5   5        0.23      251.03    196.30 o 
   0   6   5      672.53      726.94     85.22 o 
   1   6   5        7.25       18.69     35.08 o 
   2   6   5       87.58      134.20     29.41 o 
   3   6   5      180.29      206.14     31.69 o 
   4   6   5        3.32       36.85     23.05 o 
   5   6   5       43.11       23.42     39.46 o 
   6   6   5      650.07      559.40     88.60 o 
   7   6   5       97.09       91.33    109.91 o 
   8   6   5       52.70      234.83    127.21 o 
   9   6   5      489.85      539.37     87.54 o 
  10   6   5        2.83      181.58    132.57 o 
   1   7   5      484.66      479.47     60.48 o 
   2   7   5      133.67      211.03     52.54 o 
   3   7   5        0.06        3.35     26.19 o 
   4   7   5       32.30       24.32     26.45 o 
   5   7   5       62.46      170.78    120.62 o 
   6   7   5        5.43       79.11     51.54 o 
   7   7   5       26.93      114.49    152.40 o 
   8   7   5       12.04      112.19    148.82 o 
   9   7   5       14.65       74.19    189.68 o 
   0   8   5       60.75     -152.39    159.91 o 
   1   8   5        0.08      -12.31     74.99 o 
   2   8   5       78.50       13.24     37.79 o 
   3   8   5        1.32       64.70     65.40 o 
   4   8   5       15.05       18.91     48.47 o 
   5   8   5       49.96      260.23     87.16 o 
   6   8   5       94.93       57.76     44.78 o 
   7   8   5        0.14       96.87     56.67 o 
   1   9   5       42.04      -51.15    119.08 o 
   2   9   5       18.88       41.63    113.23 o 
   3   9   5       34.43       43.86     93.13 o 
   4   9   5        3.60      149.71     87.03 o 
   0   0   6    19988.92    18690.12    434.61 o 
   1   0   6     1994.66     1774.05     33.34 o 
   2   0   6       94.98      101.04     16.92 o 
   3   0   6     1310.16     1508.64     58.45 o 
   4   0   6       56.23       98.45     37.00 o 
   5   0   6     9333.07     9628.55    336.99 o 
   6   0   6       35.00       23.61    106.87 o 
   7   0   6      553.28      713.06     83.80 o 
   8   0   6      144.04      155.60     50.68 o 
   9   0   6      112.05      208.90    131.90 o 
  10   0   6     1234.48     1389.11    243.06 o 
  12   0   6      429.04      399.66    147.73 o 
   1   1   6    10923.95    10737.09    121.57 o 
   2   1   6      564.35      591.42     23.87 o 
   3   1   6      549.07      551.99     21.80 o 
   4   1   6       30.38       33.00     17.72 o 
   5   1   6       23.88       31.73     23.21 o 
   6   1   6      241.62      268.69     33.88 o 
   7   1   6       10.72       56.08     40.61 o 
   8   1   6      248.96      291.58     46.56 o 
   9   1   6      653.22      512.83     82.49 o 
  10   1   6      422.15      466.42    113.90 o 
  11   1   6      178.95       72.40     90.67 o 
  12   1   6        0.12      184.34    107.06 o 
   0   2   6     3522.85     3443.09     48.81 o 
   1   2   6      465.00      502.72     16.19 o 
   2   2   6       17.34       23.85     11.27 o 
   3   2   6      136.99      164.46     15.64 o 
   4   2   6      544.67      542.49     27.70 o 
   5   2   6      485.85      511.11     29.66 o 
   6   2   6      106.61      127.28     25.67 o 
   7   2   6        4.34       50.73     30.28 o 
   8   2   6      238.42      324.83     44.30 o 
   9   2   6      961.71      887.13     88.42 o 
  10   2   6       44.66       75.09     44.55 o 
  11   2   6      167.81      197.20    121.04 o 
  12   2   6        3.67       -0.67    161.56 o 
  13   2   6        0.96       22.40    100.07 o 
   1   3   6     1299.77     1326.63     21.89 o 
   2   3   6     1240.20     1192.72     36.27 o 
   3   3   6      147.46      260.47     19.08 o 
   4   3   6     4163.33     4072.68     99.94 o 
   5   3   6       14.56       46.58     18.88 o 
   6   3   6        4.98       43.27     22.88 o 
   7   3   6      332.82      390.06     40.03 o 
   8   3   6      318.34      294.08     61.28 o 
   9   3   6        0.00       51.61     37.09 o 
  10   3   6      658.02      571.32    499.89 o 
  11   3   6       11.76      316.20    152.01 o 
  12   3   6       23.93       -5.82     81.89 o 
   0   4   6        0.03       15.27     15.89 o 
   1   4   6       99.16       93.92      8.82 o 
   2   4   6      208.94      195.54     18.14 o 
   3   4   6        4.82        4.85     14.21 o 
   4   4   6     1693.58     1722.24     51.72 o 
   5   4   6        0.33      -12.68     18.56 o 
   6   4   6     1474.87     1444.41    110.44 o 
   7   4   6      544.48      587.15     45.86 o 
   8   4   6        3.05       35.19     29.40 o 
   9   4   6      488.65      408.04    125.22 o 
  10   4   6       35.46       83.05     48.80 o 
  11   4   6       17.54      104.69     84.43 o 
  12   4   6       46.71       63.75    143.74 o 
   1   5   6      310.77      310.05     22.05 o 
   2   5   6      503.97      551.58     29.17 o 
   3   5   6      351.21      357.61     17.44 o 
   4   5   6      441.54      471.11     29.86 o 
   5   5   6      572.64      498.12     47.70 o 
   6   5   6      193.89      159.77     36.36 o 
   7   5   6      948.17      841.91     88.66 o 
   8   5   6      124.57       79.92     75.64 o 
   9   5   6        0.00     -101.14    101.14 o 
  10   5   6        1.19       43.54    230.65 o 
  11   5   6       28.15      -49.62    161.94 o 
   0   6   6     4269.43     4099.61    142.29 o 
   1   6   6      271.04      243.90     36.61 o 
   2   6   6     1066.27     1105.00     51.22 o 
   3   6   6        3.74       42.63     38.13 o 
   4   6   6      729.88      723.31     69.76 o 
   5   6   6      183.64      159.84     25.90 o 
   6   6   6      960.92      906.74     73.79 o 
   7   6   6      211.10      341.08    278.92 o 
   8   6   6       59.41      160.48    108.80 o 
   9   6   6       67.55      199.38     71.67 o 
  10   6   6       35.73      114.42    175.77 o 
   1   7   6        3.63        6.88     34.42 o 
   2   7   6      957.94      928.47     58.30 o 
   3   7   6       90.30       94.54     38.46 o 
   4   7   6       38.46       66.00     41.96 o 
   5   7   6       19.59       56.15     26.58 o 
   6   7   6      106.32       16.67     39.39 o 
   7   7   6      131.82      333.20    133.80 o 
   8   7   6      145.40        0.02    158.48 o 
   0   8   6       38.98      -12.40    126.83 o 
   1   8   6      537.48      757.04    113.81 o 
   2   8   6      107.09       53.55     37.28 o 
   3   8   6      257.97      395.72    172.82 o 
   4   8   6       68.24       10.16     62.34 o 
   5   8   6       88.41       18.78     55.44 o 
   6   8   6       70.75      104.05     44.46 o 
   7   8   6       40.92      118.07     51.55 o 
   1   9   6      345.25      356.78    159.80 o 
   2   9   6       98.65      127.16     89.66 o 
   3   9   6      182.54      144.69    107.50 o 
   1   1   7        0.83       27.78      9.20 o 
   2   1   7      400.08      438.62     15.85 o 
   3   1   7        6.73        1.24     13.80 o 
   4   1   7     1278.41     1441.06     50.27 o 
   5   1   7      342.80      398.38     32.17 o 
   6   1   7      178.21      145.46     40.71 o 
   7   1   7        2.60       47.27     31.30 o 
   8   1   7     1046.58      988.82     92.52 o 
   9   1   7      296.52      265.32     72.33 o 
  10   1   7      733.61      402.82    124.12 o 
  11   1   7      526.55      444.69    135.32 o 
  12   1   7       73.15      -57.29     84.28 o 
   0   2   7     8590.45     8644.08    108.63 o 
   1   2   7     3172.66     3116.55     41.48 o 
   2   2   7     1611.79     1662.97     31.05 o 
   3   2   7      723.09      676.15     30.09 o 
   4   2   7      514.30      548.81     31.16 o 
   5   2   7        0.39       -9.69     18.67 o 
   6   2   7        1.61        4.58     20.09 o 
   7   2   7     1425.46     1467.15     67.93 o 
   8   2   7        6.27       17.30     44.44 o 
   9   2   7      311.11      224.80    146.30 o 
  10   2   7       75.70       12.03    104.73 o 
  11   2   7       21.30       20.19     65.97 o 
  12   2   7        1.02      -70.74     70.74 o 
   1   3   7      558.16      510.11     14.09 o 
   2   3   7       96.35       83.13     12.91 o 
   3   3   7      664.43      736.87     29.52 o 
   4   3   7      103.40       99.43     18.04 o 
   5   3   7        3.39       12.41     17.53 o 
   6   3   7      143.35      150.58     23.90 o 
   7   3   7      528.13      498.47     37.68 o 
   8   3   7       93.34       41.98     41.27 o 
   9   3   7       16.66       17.25     41.87 o 
  10   3   7        3.31       41.83     94.65 o 
  11   3   7      108.78      272.11    106.52 o 
  12   3   7       11.17     -118.26    118.26 o 
   0   4   7       95.16      119.81     14.91 o 
   1   4   7      466.67      499.15     20.78 o 
   2   4   7        9.87       12.69      9.36 o 
   3   4   7       11.77       38.50     13.37 o 
   4   4   7       53.84       54.78     16.39 o 
   5   4   7       57.93       35.64     24.50 o 
   6   4   7       82.22       84.15     29.23 o 
   7   4   7      185.70      174.15     32.98 o 
   8   4   7      175.22      105.98     44.07 o 
   9   4   7       23.93       85.10     43.63 o 
  10   4   7        3.55       23.17     72.35 o 
  11   4   7       24.43       14.43    149.98 o 
  12   4   7        0.65       67.43     74.03 o 
   1   5   7       95.52       65.91     16.18 o 
   2   5   7      510.23      571.32     38.45 o 
   3   5   7      827.15      860.88     27.94 o 
   4   5   7        0.09       29.42     15.97 o 
   5   5   7      121.20      212.04     70.51 o 
   6   5   7       47.56       65.95     57.57 o 
   7   5   7       71.69      134.21     69.30 o 
   8   5   7      136.64      222.39    116.98 o 
   9   5   7      158.62      179.95     73.12 o 
  10   5   7       66.95      -68.26    176.45 o 
  11   5   7      158.31      183.21    197.20 o 
   0   6   7      253.31      193.68     59.50 o 
   1   6   7        9.96       11.56     24.88 o 
   2   6   7        9.17       61.83     19.10 o 
   3   6   7      143.83      175.32     33.73 o 
   4   6   7       97.69      134.54     43.07 o 
   5   6   7      171.56      217.71     57.26 o 
   6   6   7       12.35        4.50     44.48 o 
   7   6   7       89.14       57.58    109.99 o 
   8   6   7       50.69       35.39    226.97 o 
   9   6   7        0.27       52.02     54.09 o 
  10   6   7       25.48       76.83    111.94 o 
   1   7   7      314.06      292.39     81.11 o 
   2   7   7       11.44      124.53     79.80 o 
   3   7   7      328.00      365.27     46.56 o 
   4   7   7       60.06       99.57     33.70 o 
   5   7   7       19.05       48.29     37.24 o 
   6   7   7        2.91       38.31     77.96 o 
   7   7   7       32.51     -113.72    114.24 o 
   8   7   7      132.32      374.54    182.56 o 
   0   8   7      261.38      192.24    183.59 o 
   1   8   7       22.82       -9.31     59.52 o 
   2   8   7      121.10       57.50     49.50 o 
   3   8   7       29.24       51.56     72.94 o 
   4   8   7        0.35       63.28     50.32 o 
   5   8   7        0.09       91.84     52.51 o 
   6   8   7        8.44      -12.95     51.21 o 
   1   9   7      665.23      899.00    395.41 o 
   2   9   7       77.44       33.35    117.92 o 
   3   9   7      153.12      100.78     80.82 o 
   0   0   8    27347.78    27368.72    568.98 o 
   1   0   8     4185.09     4282.55     85.09 o 
   2   0   8     2181.88     2091.36     61.67 o 
   3   0   8      289.14      268.77     23.87 o 
   4   0   8      603.34      648.93     52.65 o 
   5   0   8     1972.17     2139.45    108.79 o 
   6   0   8      322.59      418.65     57.32 o 
   7   0   8        0.21       -3.91     44.73 o 
   8   0   8      660.73      605.91    135.21 o 
   9   0   8      446.92      403.51     82.32 o 
  12   0   8        9.01      115.48     81.12 o 
   1   1   8    10358.43    10339.28    110.90 o 
   2   1   8     4023.30     3817.38     63.32 o 
   3   1   8      316.17      343.54     16.86 o 
   4   1   8     1203.38     1233.09     40.74 o 
   5   1   8       35.50       64.35     23.19 o 
   6   1   8       75.11       53.67     41.34 o 
   7   1   8      713.30      703.36     70.27 o 
   8   1   8      203.97      205.07     53.29 o 
   9   1   8       31.25      120.24     72.00 o 
  10   1   8       51.12       75.41     68.94 o 
  11   1   8        5.87      -47.51     93.60 o 
  12   1   8       56.52       23.61     88.71 o 
   0   2   8    23403.81    23662.86    265.79 o 
   1   2   8     1462.81     1432.36     29.12 o 
   2   2   8      225.06      244.92     13.67 o 
   3   2   8      509.16      510.56     31.90 o 
   4   2   8     2223.86     2293.54     59.34 o 
   5   2   8      589.45      527.01     32.91 o 
   6   2   8        1.75      -13.14     20.03 o 
   7   2   8      631.88      645.84     60.25 o 
   8   2   8      156.47      214.91     61.51 o 
   9   2   8      141.73      140.99     55.30 o 
  10   2   8      496.54      424.07     86.89 o 
  11   2   8        1.00       52.59     84.80 o 
   1   3   8     8162.53     8690.82    106.18 o 
   2   3   8      669.48      806.06     28.06 o 
   3   3   8     2873.66     2907.24     68.93 o 
   4   3   8     2707.45     2947.70     71.43 o 
   5   3   8      848.19      843.46     41.16 o 
   6   3   8      190.26      234.79     32.51 o 
   7   3   8      302.53      268.17     33.69 o 
   8   3   8      909.61      871.48     67.62 o 
   9   3   8      205.61      261.28     50.81 o 
  10   3   8      280.21      303.29     98.97 o 
  11   3   8       11.44      355.98    178.48 o 
  12   3   8      122.62      186.07    129.46 o 
   0   4   8     2541.95     2495.22     70.53 o 
   1   4   8      692.34      599.74     23.28 o 
   2   4   8      490.38      534.31     18.55 o 
   3   4   8      569.46      538.26     37.33 o 
   4   4   8      215.38      232.76     20.87 o 
   5   4   8      221.39      217.32     25.56 o 
   6   4   8      956.05      758.38     72.01 o 
   7   4   8      771.47      579.15     76.28 o 
   8   4   8     1359.30     1497.62    127.67 o 
   9   4   8      463.86      391.13     46.67 o 
  10   4   8      178.10       80.34     63.89 o 
  11   4   8      143.01       59.84    181.71 o 
   1   5   8       12.23       36.83     14.82 o 
   2   5   8        0.09       19.79     11.48 o 
   3   5   8      393.07      394.85     23.98 o 
   4   5   8      330.20      350.52     22.49 o 
   5   5   8       96.44       69.84     37.04 o 
   6   5   8       60.80       89.15     41.79 o 
   7   5   8      150.44      309.56    144.57 o 
   8   5   8      115.38      243.92    127.88 o 
   9   5   8      139.42       93.59     89.54 o 
  10   5   8       33.19      255.39    214.34 o 
  11   5   8       57.05      296.36    146.38 o 
   0   6   8      368.27      302.63     37.14 o 
   1   6   8        8.01       28.42     17.18 o 
   2   6   8       94.37      118.80     22.04 o 
   3   6   8      298.34      343.61     31.88 o 
   4   6   8      882.26      785.40     56.09 o 
   5   6   8      489.44      468.03     49.47 o 
   6   6   8      516.03      353.43    116.22 o 
   7   6   8        6.75       40.47     99.36 o 
   8   6   8        9.65      -42.60    147.73 o 
   9   6   8       34.22      111.79     82.08 o 
  10   6   8       81.66      105.18    103.67 o 
   1   7   8        4.92       73.30     57.58 o 
   2   7   8       15.91       16.88     33.32 o 
   3   7   8        8.89       70.58     29.76 o 
   4   7   8      194.41      248.63     44.82 o 
   5   7   8       10.34      -36.12     52.77 o 
   6   7   8        0.36       45.97     86.57 o 
   7   7   8        8.11       53.86     66.82 o 
   8   7   8       82.52      -54.21    184.79 o 
   0   8   8        8.57      195.32    182.31 o 
   1   8   8        2.50      -12.78     42.14 o 
   2   8   8       12.13       89.98     70.13 o 
   3   8   8       26.49       95.37     76.44 o 
   4   8   8       20.87       98.61     72.74 o 
   5   8   8       11.55      271.47     62.84 o 
   6   8   8        0.00      124.30     73.92 o 
   1   9   8      223.12      209.22     94.98 o 
   2   9   8      570.91      444.12    107.26 o 
   3   9   8       34.58      -12.38     80.61 o 
   1   1   9     9888.78     9817.01    107.81 o 
   2   1   9     9623.30     9696.34    125.94 o 
   3   1   9     2883.62     2701.92     96.04 o 
   4   1   9     1709.24     1656.88     52.88 o 
   5   1   9      686.13      619.31     87.27 o 
   6   1   9      190.67      241.07     41.76 o 
   7   1   9        1.07      -26.72     35.64 o 
   8   1   9      276.93      259.62     68.25 o 
   9   1   9       47.39       83.94     41.44 o 
  10   1   9        3.03       33.38     69.54 o 
  11   1   9      481.36      585.80    211.63 o 
  12   1   9        8.60       34.51     79.47 o 
   0   2   9     5440.36     5339.91     75.52 o 
   1   2   9     7268.28     7156.88     81.91 o 
   2   2   9       79.21       79.61     12.31 o 
   3   2   9      904.84      858.60     30.03 o 
   4   2   9       66.32       63.31     19.25 o 
   5   2   9       35.58       65.46     24.68 o 
   6   2   9      954.26     1000.09     54.71 o 
   7   2   9     1935.54     1823.39    110.78 o 
   8   2   9      134.26      169.82     45.28 o 
   9   2   9       26.11       69.42     46.26 o 
  10   2   9       17.15       95.05     56.18 o 
  11   2   9        0.05       81.19     82.17 o 
   1   3   9     4044.21     4087.49     56.62 o 
   2   3   9       57.88       95.96     13.48 o 
   3   3   9      438.58      472.87     22.48 o 
   4   3   9       72.85       95.35     19.90 o 
   5   3   9      375.35      342.71     36.18 o 
   6   3   9      877.93      875.21     47.30 o 
   7   3   9      682.93      707.56     57.12 o 
   8   3   9      357.49      357.01     40.31 o 
   9   3   9       10.46       88.29     36.11 o 
  10   3   9       11.40       41.62     46.50 o 
  11   3   9        4.79      122.69    151.56 o 
  12   3   9       60.97       52.18    129.84 o 
   0   4   9      751.03      669.25     29.86 o 
   1   4   9      321.51      284.49     17.00 o 
   2   4   9       67.98       77.37     14.54 o 
   3   4   9      202.14      193.88     21.42 o 
   4   4   9       21.89       39.99     14.99 o 
   5   4   9      189.97      184.58     26.84 o 
   6   4   9       25.79       27.21     26.86 o 
   7   4   9      124.22      180.10     41.12 o 
   8   4   9        9.93      -63.43     63.43 o 
   9   4   9       63.81      129.98     57.77 o 
  10   4   9       16.52       32.10     69.88 o 
  11   4   9        6.68       25.71    187.65 o 
   1   5   9      594.25      594.71     23.87 o 
   2   5   9       22.81       25.92     10.72 o 
   3   5   9      292.54      299.29     18.30 o 
   4   5   9     1211.61      917.43     98.19 o 
   5   5   9      101.71       95.96     26.06 o 
   6   5   9       27.92        1.50     42.85 o 
   7   5   9        3.70      -23.10     88.15 o 
   8   5   9       10.33      220.22    117.38 o 
   9   5   9       59.63       35.10    107.36 o 
  10   5   9        2.29       14.06    180.88 o 
  11   5   9       13.17      198.40    123.15 o 
   0   6   9     4144.63     4128.27    158.49 o 
   1   6   9       42.56       86.59     21.51 o 
   2   6   9      319.51      319.13     41.49 o 
   3   6   9       74.79       98.83     22.42 o 
   4   6   9       18.07       19.77     15.18 o 
   5   6   9        4.70       73.76     31.76 o 
   6   6   9      431.80      408.22     75.11 o 
   7   6   9       73.78      114.22     65.32 o 
   8   6   9       64.35       91.29    126.11 o 
   9   6   9       21.17      136.98    182.24 o 
   1   7   9        0.12       20.64     71.41 o 
   2   7   9      439.11      584.83     81.25 o 
   3   7   9        9.27       63.06     46.51 o 
   4   7   9      103.51       80.58     36.88 o 
   5   7   9        3.02      138.53     57.28 o 
   6   7   9      550.84      590.65     60.09 o 
   7   7   9       18.34       90.31     73.99 o 
   8   7   9       36.24      186.16    223.66 o 
   0   8   9        7.84      211.18    151.94 o 
   1   8   9       12.46       67.82     62.55 o 
   2   8   9       63.55      280.25     95.02 o 
   3   8   9      129.71      173.66     57.66 o 
   4   8   9        2.16       -6.30     57.05 o 
   5   8   9        0.00       75.71     56.63 o 
   6   8   9       28.20       82.77    133.07 o 
   1   9   9       13.11      156.37     96.40 o 
   2   9   9      110.61      165.28     69.66 o 
   0   0  10     8229.91     8609.65    179.92 o 
   1   0  10        3.49        6.92     12.91 o 
   2   0  10     1522.05     1501.00     39.01 o 
   3   0  10       44.13       53.21     19.54 o 
   4   0  10       25.85       44.46     25.29 o 
   5   0  10     3333.91     3370.88    326.17 o 
   6   0  10      295.36      212.92    119.05 o 
   7   0  10        5.85       68.71     59.77 o 
   8   0  10       28.59      109.09     87.96 o 
   9   0  10     6815.11     8448.84    493.03 o 
  10   0  10       79.86      142.02     97.81 o 
  12   0  10        1.31      -36.46     81.04 o 
   1   1  10      373.03      344.43     14.09 o 
   2   1  10      809.08      875.28     28.95 o 
   3   1  10        6.59       31.19     16.03 o 
   4   1  10        0.62       39.80     23.13 o 
   5   1  10     1038.21      986.42     95.31 o 
   6   1  10       57.28       65.34     41.82 o 
   7   1  10      114.34      128.10     47.72 o 
   8   1  10       54.95       85.82     45.13 o 
   9   1  10      166.82      197.60     75.37 o 
  10   1  10      136.35      174.64     67.49 o 
  11   1  10      876.04      803.96    152.73 o 
  12   1  10       35.33      -34.58     71.95 o 
   0   2  10      867.82      961.65     29.43 o 
   1   2  10       95.18      123.47     12.12 o 
   2   2  10       23.20       64.94     13.70 o 
   3   2  10      368.92      468.00     28.16 o 
   4   2  10      341.80      313.69     37.81 o 
   5   2  10        2.55        7.52     19.17 o 
   6   2  10       56.49       42.52     27.68 o 
   7   2  10       73.58       79.77     37.56 o 
   8   2  10      894.44      733.25     61.23 o 
   9   2  10      552.00      584.69    125.74 o 
  10   2  10      295.18      234.40     81.75 o 
  11   2  10       10.62      -33.08     76.91 o 
   1   3  10       84.66       79.94     13.05 o 
   2   3  10      125.75      137.43     11.98 o 
   3   3  10     1048.57     1040.87     30.96 o 
   4   3  10      236.76      231.54     22.48 o 
   5   3  10     1913.55     1879.76     67.88 o 
   6   3  10       18.10       67.07     25.64 o 
   7   3  10       76.02       83.03     30.33 o 
   8   3  10       38.07       41.64     34.72 o 
   9   3  10        0.22       11.15     34.04 o 
  10   3  10       31.22       27.26     71.30 o 
  11   3  10       63.43       71.27    133.14 o 
  12   3  10      119.56      -30.67    125.40 o 
   0   4  10      182.54      192.62     33.87 o 
   1   4  10      522.70      487.41     19.77 o 
   2   4  10      745.15      747.12     23.26 o 
   3   4  10      328.93      324.88     19.53 o 
   4   4  10      766.83      702.19     31.23 o 
   5   4  10      155.12      160.55     27.43 o 
   6   4  10       48.10       66.91     31.17 o 
   7   4  10      462.19      554.51     54.21 o 
   8   4  10        0.18       31.86     40.70 o 
   9   4  10       16.80       68.49     55.47 o 
  10   4  10       25.08        8.95     64.28 o 
  11   4  10       61.75       26.42     70.18 o 
   1   5  10     1295.85     1300.10     36.79 o 
   2   5  10      112.10       96.58     18.93 o 
   3   5  10       37.80       78.30     15.95 o 
   4   5  10       20.76       42.15     37.07 o 
   5   5  10       28.16       64.69     24.29 o 
   6   5  10        3.15       52.51     28.62 o 
   7   5  10      450.74      715.76    115.72 o 
   8   5  10       39.89      247.86    123.33 o 
   9   5  10       31.91       26.64     60.73 o 
  10   5  10        1.97     -177.88    177.88 o 
   0   6  10        0.00      -30.22     36.98 o 
   1   6  10      465.31      455.33     32.85 o 
   2   6  10      120.15      161.45     30.83 o 
   3   6  10        0.77       32.15     22.12 o 
   4   6  10      207.85      177.65     21.32 o 
   5   6  10      577.15      543.62     95.87 o 
   6   6  10       76.01      127.70     65.03 o 
   7   6  10       21.02       48.86     52.22 o 
   8   6  10       22.24      128.03    165.02 o 
   9   6  10        6.32      -19.55    165.77 o 
   1   7  10     1105.58     1036.18    101.26 o 
   2   7  10      229.58      187.28    104.30 o 
   3   7  10       42.52       84.28     37.26 o 
   4   7  10      160.94      311.57    100.61 o 
   5   7  10       84.38       48.87     41.49 o 
   6   7  10      210.94      178.55     71.87 o 
   7   7  10       22.34        1.47     43.83 o 
   8   7  10      231.75      141.74    159.16 o 
   0   8  10       73.76      128.48    218.47 o 
   1   8  10        9.43       47.05     49.74 o 
   2   8  10        0.00      165.18     53.18 o 
   3   8  10       10.46      172.59     58.61 o 
   4   8  10       45.00      172.07     84.05 o 
   5   8  10       46.82       45.54     52.67 o 
   6   8  10       67.58      298.94    358.79 o 
   1   9  10      200.04      366.00    152.36 o 
   2   9  10        0.35      -14.68     95.29 o 
   1   1  11      668.23      656.26     18.98 o 
   2   1  11      187.73      159.98     14.28 o 
   3   1  11       32.21       48.03     17.50 o 
   4   1  11     1116.64      988.57     38.28 o 
   5   1  11        5.22       17.50     17.96 o 
   6   1  11      194.39      215.39     37.11 o 
   7   1  11       27.93       71.85     37.49 o 
   8   1  11      282.19      314.58     68.32 o 
   9   1  11        0.58       31.54     54.66 o 
  10   1  11       82.05       16.23     62.08 o 
  11   1  11      171.73      138.35     70.99 o 
  12   1  11      298.42      161.20     74.76 o 
   0   2  11      877.61      947.43     30.84 o 
   1   2  11     3019.73     3097.47     48.92 o 
   2   2  11        0.01        3.84     10.55 o 
   3   2  11      134.00      154.29     17.35 o 
   4   2  11      246.45      245.30     25.40 o 
   5   2  11      124.54      128.38     21.34 o 
   6   2  11       10.55       29.89     27.09 o 
   7   2  11      766.75      718.51     98.76 o 
   8   2  11      537.95      669.26    131.34 o 
   9   2  11      191.44      156.57     47.69 o 
   1   3  11      279.52      315.53     19.04 o 
   2   3  11      355.74      402.84     19.40 o 
   3   3  11     1921.11     1862.82     47.38 o 
   4   3  11        5.23       -8.97     20.55 o 
   5   3  11      925.50      835.12     51.67 o 
   6   3  11      219.29      217.59     31.63 o 
   7   3  11     2159.99     2162.19    106.61 o 
   8   3  11      103.59       48.04     39.53 o 
   9   3  11        7.30       48.31     36.19 o 
  10   3  11       96.87      148.93     79.31 o 
  11   3  11        1.36      110.17     78.47 o 
  12   3  11        0.05      197.57    121.64 o 
   0   4  11      339.05      353.33     30.21 o 
   1   4  11      343.62      336.13     20.76 o 
   2   4  11       48.02       61.39     13.20 o 
   3   4  11      976.13      928.04     28.93 o 
   4   4  11      118.23      164.47     22.81 o 
   5   4  11      440.83      402.62     45.73 o 
   6   4  11       93.55      157.17     53.38 o 
   7   4  11      377.26      404.43     58.92 o 
   8   4  11      328.80      398.92     58.02 o 
   9   4  11      127.95      137.80     86.84 o 
  10   4  11        7.72       91.57    160.13 o 
  11   4  11        0.08      -26.01    152.99 o 
   1   5  11     1810.48     1751.57     55.95 o 
   2   5  11      180.84      192.90     17.16 o 
   3   5  11       29.67       53.66     16.65 o 
   4   5  11      146.64      103.30     22.80 o 
   5   5  11      583.07      524.12     58.11 o 
   6   5  11       16.61       20.78     93.86 o 
   7   5  11      816.88      871.59    123.80 o 
   8   5  11        0.08       -7.74    203.29 o 
   9   5  11        0.04      150.59    191.33 o 
  10   5  11        1.68      128.71    197.05 o 
   0   6  11       15.61       27.55     22.52 o 
   1   6  11     1264.07     1195.06     52.24 o 
   2   6  11      204.45      158.18     32.81 o 
   3   6  11      759.07      682.37     45.53 o 
   4   6  11      263.97      247.26     30.05 o 
   5   6  11       43.28       79.36     41.12 o 
   6   6  11       27.47       28.76     40.10 o 
   7   6  11        4.20       65.66    129.39 o 
   8   6  11       85.81      375.60    220.58 o 
   9   6  11        0.01      -17.74    175.85 o 
   1   7  11      366.84      512.42     63.82 o 
   2   7  11       22.27       60.76     46.30 o 
   3   7  11       44.92       69.59     38.83 o 
   4   7  11      313.07      367.71     50.12 o 
   5   7  11       27.84       34.30     58.92 o 
   6   7  11        8.58      -10.06     38.19 o 
   7   7  11      191.48      120.62     78.76 o 
   8   7  11       36.19       29.14     86.50 o 
   0   8  11       76.45      -30.56    105.39 o 
   1   8  11        8.66       33.09     50.65 o 
   2   8  11      195.29      325.15     62.45 o 
   3   8  11        0.00      -29.59     70.48 o 
   4   8  11       95.89      153.85     87.63 o 
   5   8  11       16.70      217.70    156.85 o 
   6   8  11       56.45       83.09     40.27 o 
   1   9  11       30.42      -56.57     91.80 o 
   0   0  12       53.74      188.94     26.54 o 
   1   0  12      123.34      172.38     21.27 o 
   2   0  12       11.94       26.78     17.25 o 
   3   0  12      189.07      272.52     27.17 o 
   4   0  12       28.84       69.38     25.67 o 
   5   0  12       62.62       54.99     45.44 o 
   6   0  12      575.96      735.11     77.16 o 
   7   0  12      447.92      386.36    184.64 o 
   8   0  12       89.00      104.50     69.54 o 
   9   0  12        6.11      120.14     88.04 o 
  10   0  12      344.48      425.37    116.38 o 
  11   0  12       13.77      148.03    109.99 o 
  12   0  12        1.51       18.25     60.12 o 
   1   1  12      304.83      328.67     16.08 o 
   2   1  12     1381.14     1267.64     27.41 o 
   3   1  12      216.67      226.77     29.36 o 
   4   1  12      306.92      267.66     50.54 o 
   5   1  12     1071.39     1204.13     50.65 o 
   6   1  12      266.82      243.29     28.53 o 
   7   1  12      244.78      275.81     47.50 o 
   8   1  12      351.88      309.57     91.30 o 
  10   1  12       69.80       36.11     54.06 o 
  11   1  12       10.68       -1.54     48.98 o 
  12   1  12        4.63       97.02     53.61 o 
   0   2  12    16400.13    17072.63    243.60 o 
   1   2  12     1971.68     2019.81     37.54 o 
   2   2  12     3583.82     3716.75     67.30 o 
   3   2  12     1633.95     1484.76     72.51 o 
   4   2  12      487.32      530.58     41.19 o 
   5   2  12      166.49      175.23     23.62 o 
   6   2  12     1664.21     1572.90     62.83 o 
   7   2  12      117.28      160.00     34.87 o 
   8   2  12      661.10      555.43     53.35 o 
   9   2  12        4.15        7.86     38.41 o 
  10   2  12       59.68      161.08    116.08 o 
  11   2  12        6.14      -62.10    109.99 o 
  12   2  12       17.31       -6.25     58.25 o 
   1   3  12      318.92      329.97     17.85 o 
   2   3  12      484.68      504.50     22.21 o 
   3   3  12     2063.40     2113.04     50.70 o 
   4   3  12      694.06      719.63     50.07 o 
   5   3  12        9.69       52.46     22.13 o 
   6   3  12      274.84      283.59     49.69 o 
   7   3  12      152.35      231.43     86.23 o 
   8   3  12      623.54      562.06    107.52 o 
   9   3  12       27.86       45.32     40.25 o 
  10   3  12      354.63       93.53    113.18 o 
  11   3  12       18.67      101.23     56.82 o 
   0   4  12       30.79       41.22     20.64 o 
   1   4  12      269.75      258.65     16.74 o 
   2   4  12      266.28      341.96     26.62 o 
   3   4  12       12.71       -2.83     11.43 o 
   4   4  12     1318.47     1221.23     42.43 o 
   5   4  12      331.32      334.48     41.48 o 
   6   4  12        7.28       83.94     37.05 o 
   7   4  12       54.83       54.57     54.40 o 
   8   4  12       19.15       64.02     58.61 o 
   9   4  12        0.06        3.65     77.15 o 
  10   4  12       65.70       78.86    198.93 o 
  11   4  12       59.90      383.49    206.14 o 
   1   5  12      729.77      781.18     35.79 o 
   2   5  12      423.16      411.21     26.40 o 
   3   5  12      403.43      351.15     24.45 o 
   4   5  12        5.43       41.38     21.31 o 
   5   5  12      142.33      113.91     34.29 o 
   6   5  12       75.04      174.31     64.88 o 
   7   5  12      335.76      490.93    213.21 o 
   8   5  12      250.48      283.73    190.96 o 
   9   5  12       95.23      182.39    177.80 o 
  10   5  12        2.75      -25.19    192.69 o 
   0   6  12       11.44       76.31     28.16 o 
   1   6  12       66.51      104.44     22.95 o 
   2   6  12      139.90      137.44     16.05 o 
   3   6  12        0.20       13.67     19.21 o 
   4   6  12        9.53       37.26     24.98 o 
   5   6  12       96.44      254.37     69.23 o 
   6   6  12      101.69      169.86     49.47 o 
   7   6  12      313.25      223.77    113.05 o 
   8   6  12        2.74      -51.24    168.67 o 
   9   6  12        6.82       70.02     66.70 o 
   1   7  12        0.32      150.19     56.38 o 
   2   7  12       64.58       73.95     29.13 o 
   3   7  12       28.72       37.71     38.77 o 
   4   7  12      126.27      179.04     40.23 o 
   5   7  12      125.31       46.90     50.92 o 
   6   7  12      348.41      417.30     72.16 o 
   7   7  12       34.18       63.29     60.69 o 
   0   8  12       10.44      102.31    211.63 o 
   1   8  12        1.40       92.87     58.23 o 
   2   8  12        1.59       85.35     45.74 o 
   3   8  12        9.00      -83.25     83.25 o 
   4   8  12      123.05      425.19    260.35 o 
   5   8  12      101.08       50.06     60.62 o 
   1   1  13       46.85       73.26     15.41 o 
   2   1  13     1359.77     1282.15     29.56 o 
   3   1  13      390.65      385.20     22.93 o 
   4   1  13     1646.45     1636.42     70.89 o 
   5   1  13       78.03       56.07     48.72 o 
   6   1  13        0.08       49.61     24.50 o 
   7   1  13      620.09      559.06     44.07 o 
   8   1  13       91.78       41.40     41.36 o 
   9   1  13       39.13        8.04     85.93 o 
  10   1  13      127.26       90.86     49.86 o 
  11   1  13       53.87      -37.26     41.82 o 
  12   1  13       42.02       96.09     62.25 o 
   0   2  13     1016.27     1140.66     32.53 o 
   1   2  13      107.52      134.79     14.69 o 
   2   2  13     1183.75     1240.12     32.43 o 
   3   2  13      213.55      198.81     20.09 o 
   4   2  13       30.24       40.47     20.60 o 
   5   2  13       43.23       52.26     22.31 o 
   6   2  13      263.60      280.11     33.83 o 
   7   2  13      186.62      191.92     35.98 o 
   8   2  13     1237.26     1314.90    142.77 o 
   9   2  13       19.84      -17.33     50.97 o 
  10   2  13       51.20      -34.47     49.55 o 
  11   2  13       40.43       92.67     65.69 o 
  12   2  13        1.29      -15.10     94.05 o 
   1   3  13       95.86      100.11     16.21 o 
   2   3  13      205.89      212.76     17.98 o 
   3   3  13      819.80      783.94     28.89 o 
   4   3  13      571.89      567.68     33.18 o 
   5   3  13      455.15      522.77     35.97 o 
   6   3  13      525.63      543.42     38.63 o 
   7   3  13       25.09       59.98     37.01 o 
   8   3  13      157.91      128.59     73.85 o 
   9   3  13       53.12      167.47     91.85 o 
  10   3  13      272.34      543.53    159.68 o 
  11   3  13        3.33      101.71     61.48 o 
   0   4  13      273.03      310.26     31.08 o 
   1   4  13      700.83      656.87     23.74 o 
   2   4  13       37.52       51.63     17.55 o 
   3   4  13       47.59      122.34     23.31 o 
   4   4  13      257.84      264.76     26.96 o 
   5   4  13      309.94      252.27     34.61 o 
   6   4  13      265.16      290.43     40.02 o 
   7   4  13       75.21        7.89     32.40 o 
   8   4  13      233.13      267.92     61.96 o 
   9   4  13      202.83       51.13     49.21 o 
  10   4  13        3.40      310.95    206.60 o 
  11   4  13       19.95       27.69     80.20 o 
   1   5  13        8.74       26.41     21.11 o 
   2   5  13      745.86      718.66     39.91 o 
   3   5  13       66.78       47.90     23.42 o 
   4   5  13      204.36      186.30     30.51 o 
   5   5  13      203.02      218.27     47.28 o 
   6   5  13      327.34      299.36     51.32 o 
   7   5  13       51.84      -10.22    150.89 o 
   8   5  13       42.46       50.82    161.34 o 
   9   5  13        1.12      104.30     75.70 o 
  10   5  13       21.20       11.95    178.40 o 
   0   6  13     1217.75     1307.60     86.37 o 
   1   6  13        2.07       -1.46     21.33 o 
   2   6  13     1261.27     1321.48     61.38 o 
   3   6  13       12.61       50.73     31.12 o 
   4   6  13      166.65      134.12     40.17 o 
   5   6  13        0.29       68.23     33.69 o 
   6   6  13       14.28       51.31     49.88 o 
   7   6  13        4.57       46.88     36.78 o 
   8   6  13        7.99       79.02    101.56 o 
   9   6  13        1.28      120.05     63.96 o 
   1   7  13      124.72      176.80     56.49 o 
   2   7  13       39.48      109.24     29.15 o 
   3   7  13       19.32       42.20     62.16 o 
   4   7  13       15.01      108.41     40.06 o 
   5   7  13       23.79       19.62     47.34 o 
   6   7  13       11.71      118.74     56.87 o 
   7   7  13       59.52       97.82     66.39 o 
   0   8  13        3.95       82.31     73.51 o 
   1   8  13       14.46      109.69     49.67 o 
   2   8  13       78.58       26.65     55.47 o 
   3   8  13        5.07       59.08     56.50 o 
   4   8  13       14.56       91.80     69.46 o 
   5   8  13      139.62      133.14    128.40 o 
   0   0  14    11375.60    11311.84    274.77 o 
   1   0  14     1725.04     1522.24     76.12 o 
   2   0  14       99.95       83.24     23.79 o 
   3   0  14     1516.76     1597.43     72.01 o 
   4   0  14      369.08      384.56     27.65 o 
   5   0  14     1417.41     1497.96     73.12 o 
   6   0  14     2192.51     2386.57    154.27 o 
   7   0  14     2331.39     2315.40    245.94 o 
   8   0  14      121.29      201.77     74.60 o 
   9   0  14      577.98      757.29    132.99 o 
  10   0  14        8.43       -2.71    227.42 o 
  11   0  14       82.93       86.08     66.82 o 
  12   0  14       52.35      115.31     77.87 o 
   1   1  14     1239.08     1357.67     33.67 o 
   2   1  14       27.88       28.55     15.27 o 
   3   1  14       42.95       48.46     17.29 o 
   4   1  14     1340.97     1179.12     54.69 o 
   5   1  14       71.67      101.21     30.60 o 
   6   1  14        2.98       45.33     32.09 o 
   7   1  14      358.60      336.55     73.42 o 
   8   1  14       67.78       99.73     42.24 o 
   9   1  14       64.73       -0.04     45.97 o 
  10   1  14      625.08      847.51    157.80 o 
  11   1  14      150.71      150.44     99.87 o 
  12   1  14       27.97      -48.67     49.37 o 
   0   2  14      124.61       86.96     14.66 o 
   1   2  14      165.16      127.82     14.75 o 
   2   2  14      302.10      304.47     17.41 o 
   3   2  14       23.34       26.18     15.24 o 
   4   2  14      483.60      485.46     32.35 o 
   5   2  14      838.59      769.28     51.01 o 
   6   2  14        9.22       49.21     30.95 o 
   7   2  14      962.72      756.61    132.92 o 
   8   2  14        0.66      -44.55     44.55 o 
   9   2  14      170.30      202.67     82.87 o 
  10   2  14       13.93       67.41     50.14 o 
  11   2  14       19.09        6.18    101.45 o 
  12   2  14       21.86      108.14    100.26 o 
   1   3  14     2025.22     1998.73     46.14 o 
   2   3  14     1064.16     1048.38     31.48 o 
   3   3  14     1718.85     1467.26     88.57 o 
   4   3  14      637.66      629.78     40.47 o 
   5   3  14       68.22       41.70     21.06 o 
   6   3  14      169.30      234.87     54.69 o 
   7   3  14        0.00      -23.91     23.91 o 
   8   3  14       66.63      138.78     41.51 o 
   9   3  14       98.17      119.81     92.74 o 
  10   3  14       11.89       70.69     70.31 o 
  11   3  14       28.23       26.87     65.94 o 
   0   4  14     1604.29     1555.24     57.66 o 
   1   4  14      347.03      295.92     17.16 o 
   2   4  14      523.00      538.38     24.21 o 
   3   4  14        0.21       56.21     17.75 o 
   4   4  14       72.54       86.72     28.81 o 
   5   4  14      339.30      314.84     36.76 o 
   6   4  14     1212.89     1147.62     91.22 o 
   7   4  14       39.44       53.10     43.59 o 
   8   4  14       54.48       57.29     54.40 o 
   9   4  14      163.23      380.36     72.53 o 
  10   4  14       79.06      211.38    154.83 o 
  11   4  14        8.76       23.80    106.62 o 
   1   5  14       96.89      124.36     28.30 o 
   2   5  14     1671.15     1587.84     68.82 o 
   3   5  14        2.56       34.14     25.87 o 
   4   5  14       32.92      -17.20     26.03 o 
   5   5  14       28.23       51.16     27.59 o 
   6   5  14       13.08       34.61     42.55 o 
   7   5  14        1.64       -0.66     30.65 o 
   8   5  14      527.41      442.59    220.13 o 
   9   5  14      341.59      254.41    119.95 o 
  10   5  14       30.46      117.93    128.07 o 
   0   6  14      734.85      759.11     60.58 o 
   1   6  14      189.84      205.96     35.67 o 
   2   6  14      115.91      119.23     31.63 o 
   3   6  14      372.17      385.53     36.77 o 
   4   6  14      156.28      131.05     38.10 o 
   5   6  14       21.73       71.78     37.98 o 
   6   6  14       99.27       86.66     43.50 o 
   7   6  14       15.38       37.74     89.98 o 
   8   6  14        3.03       89.03     41.00 o 
   1   7  14       31.57      113.43     57.30 o 
   2   7  14      787.20      854.39     75.09 o 
   3   7  14       37.54       52.31     80.62 o 
   4   7  14       73.29       52.86     51.78 o 
   5   7  14       17.96       11.57     46.43 o 
   6   7  14        0.50       14.79     54.06 o 
   7   7  14        0.28      144.14     69.04 o 
   0   8  14        1.30      211.98    115.85 o 
   1   8  14       15.20      -25.78     44.57 o 
   2   8  14      153.47      187.18     74.99 o 
   3   8  14       15.81      -31.62     78.36 o 
   4   8  14       50.98       70.36     82.84 o 
   1   1  15     1612.56     1471.83     39.54 o 
   2   1  15      932.64      897.60     34.92 o 
   3   1  15        0.44       16.71     19.36 o 
   4   1  15      417.20      432.19     30.72 o 
   5   1  15      434.04      425.22     42.30 o 
   6   1  15      714.46      604.27     47.15 o 
   7   1  15      798.77      677.73     79.79 o 
   8   1  15       22.57        1.55     44.83 o 
   9   1  15       17.73       59.39     50.73 o 
  10   1  15      219.64       96.61    101.27 o 
  11   1  15      171.28      299.56     65.70 o 
  12   1  15        9.36       76.12     63.04 o 
   0   2  15       12.05       21.15     15.39 o 
   1   2  15        0.02       13.68     13.70 o 
   2   2  15      931.94      844.07     29.19 o 
   3   2  15      564.17      534.33     24.47 o 
   4   2  15        1.49       17.13     21.80 o 
   5   2  15      133.46      144.28     48.90 o 
   6   2  15      392.02      412.17     27.38 o 
   7   2  15      127.63      154.06     37.57 o 
   8   2  15        2.17       32.81     37.70 o 
   9   2  15      443.40      390.90     65.40 o 
  10   2  15       61.88        1.25     69.32 o 
  11   2  15       20.00       51.48     96.58 o 
   1   3  15       76.24      103.13     17.37 o 
   2   3  15      103.20      133.43     17.79 o 
   3   3  15       48.06       64.60     17.76 o 
   4   3  15      488.25      505.85     34.94 o 
   5   3  15      129.55      128.54     43.26 o 
   6   3  15        0.02       57.01     30.66 o 
   7   3  15      658.30      549.15     64.43 o 
   8   3  15      124.83      152.71     45.15 o 
   9   3  15      185.73      328.00     95.67 o 
  10   3  15        0.00      -18.58     84.58 o 
  11   3  15        6.55      160.73     72.89 o 
   0   4  15      300.08      296.31     29.45 o 
   1   4  15     1521.54     1382.98     49.52 o 
   2   4  15       58.83       46.80     16.90 o 
   3   4  15     1264.94     1276.66     57.58 o 
   4   4  15       74.40       82.91     28.01 o 
   5   4  15       49.33       87.67     27.39 o 
   6   4  15       17.49       76.53     43.02 o 
   7   4  15      539.43      519.59    140.33 o 
   8   4  15        3.47       65.23     53.84 o 
   9   4  15      333.23      333.91    108.06 o 
  10   4  15       45.17       13.54     62.63 o 
   1   5  15      363.43      356.25     31.10 o 
   2   5  15       94.98       51.79     28.72 o 
   3   5  15     2951.39     2808.12    105.96 o 
   4   5  15      153.72      181.81     44.66 o 
   5   5  15      663.84      665.34     55.10 o 
   6   5  15       30.64       45.54     67.11 o 
   7   5  15      199.26      257.68     47.31 o 
   8   5  15       82.18       27.89     41.15 o 
   9   5  15       15.41       84.66     87.22 o 
   0   6  15      930.28      950.46     80.49 o 
   1   6  15       22.13       40.73     25.64 o 
   2   6  15       21.30      130.57     48.96 o 
   3   6  15       73.51       74.14     33.47 o 
   4   6  15        0.48       34.21     33.88 o 
   5   6  15       22.56       46.49     37.08 o 
   6   6  15       98.82      112.96     79.54 o 
   7   6  15       10.35      121.40     53.63 o 
   8   6  15        0.22      102.74     75.52 o 
   1   7  15       10.28       78.36     78.17 o 
   2   7  15       65.04       91.28     64.12 o 
   3   7  15      243.20      340.13     76.32 o 
   4   7  15       38.66      154.52     52.39 o 
   5   7  15        9.82      191.60     60.09 o 
   6   7  15       55.14       60.90     54.04 o 
   7   7  15       67.42       51.23     83.65 o 
   0   8  15      106.74        5.98    169.08 o 
   1   8  15        0.32      -13.41     53.67 o 
   2   8  15        0.22       -9.82     62.48 o 
   3   8  15       92.09       32.27     68.93 o 
   4   8  15      109.97       51.25     61.66 o 
   0   0  16     1668.38     1658.84     60.81 o 
   1   0  16      668.44      680.09     44.97 o 
   2   0  16        0.09       25.19     31.08 o 
   3   0  16       86.21      122.04     28.49 o 
   4   0  16      154.90      142.42     36.43 o 
   5   0  16      692.05      605.59     42.12 o 
   6   0  16       64.15       47.92     30.93 o 
   7   0  16      165.41      159.40     71.71 o 
   8   0  16      260.20      354.93    129.54 o 
   9   0  16      184.15       76.93     78.28 o 
  10   0  16      645.69      635.27    180.28 o 
  11   0  16       20.34       51.71     87.19 o 
  12   0  16       26.52     -124.20    196.22 o 
   1   1  16     2317.55     2228.00     63.51 o 
   2   1  16      137.90      137.14     21.46 o 
   3   1  16      201.52      172.29     18.85 o 
   4   1  16       92.79      121.76     22.58 o 
   5   1  16       43.94       93.55     33.95 o 
   6   1  16       31.45       74.40     33.70 o 
   7   1  16       25.51       -2.03     51.02 o 
   8   1  16       42.88      -14.27     57.64 o 
   9   1  16      108.93      117.74     60.47 o 
  10   1  16       66.03      181.37    112.73 o 
  11   1  16       67.17      189.07     87.47 o 
   0   2  16     1804.89     1823.86     52.85 o 
   1   2  16        7.78       -8.04     13.46 o 
   2   2  16      111.94      144.77     16.57 o 
   3   2  16       58.02       61.18     16.24 o 
   4   2  16      903.14      903.56     41.63 o 
   5   2  16       39.57       30.29     40.01 o 
   6   2  16       58.83       69.11     49.14 o 
   7   2  16       86.76       65.32     64.87 o 
   8   2  16        1.19       21.59     74.52 o 
   9   2  16        0.10       22.05     51.85 o 
  10   2  16      377.38      434.12     85.15 o 
  11   2  16       35.35      135.78     94.10 o 
   1   3  16     2383.11     2440.88     56.78 o 
   2   3  16       45.43      102.65     19.80 o 
   3   3  16      324.67      323.55     25.13 o 
   4   3  16      352.28      328.94     23.49 o 
   5   3  16     1926.61     1798.35     95.93 o 
   6   3  16       98.21      189.69     38.25 o 
   7   3  16      764.73      703.31     61.45 o 
   8   3  16        1.03      121.19     67.91 o 
   9   3  16       26.92       46.53     85.00 o 
  10   3  16       62.28      365.85     90.90 o 
  11   3  16       40.18       11.76     90.67 o 
   0   4  16      461.79      497.37     64.76 o 
   1   4  16       71.21       87.12     18.89 o 
   2   4  16      511.51      472.77     31.00 o 
   3   4  16      520.04      480.34     33.56 o 
   4   4  16      172.37      168.80     33.40 o 
   5   4  16      872.58      855.36     53.55 o 
   6   4  16       14.62       55.07     39.25 o 
   7   4  16        2.69       40.78     50.84 o 
   8   4  16        1.64       44.60     54.26 o 
   9   4  16        1.68       28.28    115.51 o 
  10   4  16       64.08       23.50    107.10 o 
   1   5  16      114.39      106.20     27.30 o 
   2   5  16        3.88        8.32     25.52 o 
   3   5  16       47.98       66.27     30.39 o 
   4   5  16       37.76       85.03     30.21 o 
   5   5  16      130.45      136.64     32.91 o 
   6   5  16        2.41      -16.85     35.97 o 
   7   5  16       68.18      105.60     50.22 o 
   8   5  16       30.77       50.54    105.03 o 
   9   5  16        3.01      -27.52     66.12 o 
   0   6  16        0.22       52.90     43.89 o 
   1   6  16       26.83       33.85     33.51 o 
   2   6  16       64.06       72.86     38.04 o 
   3   6  16        1.12       29.61     33.95 o 
   4   6  16        6.79       18.50     39.99 o 
   5   6  16        7.80       25.18     39.45 o 
   6   6  16       27.22       -3.57     43.15 o 
   7   6  16       15.22      -36.39     51.49 o 
   8   6  16       71.52       76.90     58.41 o 
   1   7  16        0.04       86.36     56.21 o 
   2   7  16      181.77       77.75     69.49 o 
   3   7  16       78.12       72.97     46.70 o 
   4   7  16       20.58       19.52     75.70 o 
   5   7  16        8.10      -50.63     50.63 o 
   6   7  16      114.07      106.23     61.26 o 
   0   8  16        0.05      -52.50     55.74 o 
   1   8  16      142.28      159.39     62.14 o 
   2   8  16       21.98       47.77     71.77 o 
   3   8  16      191.93      299.00    129.11 o 
   1   1  17     4213.53     4084.50     73.46 o 
   2   1  17       41.21       54.56     19.39 o 
   3   1  17      545.03      500.47     32.81 o 
   4   1  17      370.44      354.72     31.59 o 
   5   1  17      316.77      299.70     34.55 o 
   6   1  17      111.24      122.70     53.77 o 
   7   1  17       61.02       93.47     41.32 o 
   8   1  17      111.54      107.08     58.65 o 
   9   1  17       55.13      158.61     53.53 o 
  10   1  17       48.12      103.64    113.67 o 
  11   1  17      174.47       72.87     81.27 o 
   0   2  17     1777.40     1647.51     78.81 o 
   1   2  17      521.91      427.73     26.71 o 
   2   2  17      188.54      202.42     20.93 o 
   3   2  17      736.88      594.79     37.13 o 
   4   2  17       19.34       29.82     22.19 o 
   5   2  17      414.25      414.63     39.01 o 
   6   2  17     1137.30     1013.89     97.99 o 
   7   2  17      545.15      470.74    134.79 o 
   8   2  17      912.62      983.84     86.05 o 
   9   2  17        0.39      212.66     85.52 o 
  10   2  17        2.93      -55.05    141.59 o 
  11   2  17       29.11      -13.11     85.60 o 
   1   3  17      194.43      159.59     18.41 o 
   2   3  17     2332.58     2136.79     58.03 o 
   3   3  17      139.47      118.65     26.80 o 
   4   3  17       88.39       64.91     29.50 o 
   5   3  17       75.80      103.81     34.78 o 
   6   3  17      186.96      240.13     39.25 o 
   7   3  17        5.47       20.20     45.11 o 
   8   3  17      736.38     1003.30    116.02 o 
   9   3  17        0.28      121.69     59.29 o 
  10   3  17       25.61      174.11     81.08 o 
   0   4  17       50.18       81.58     53.78 o 
   1   4  17      252.34      285.06     28.66 o 
   2   4  17      866.80      839.01     39.07 o 
   3   4  17      135.88      166.02     29.11 o 
   4   4  17      363.25      320.36     34.76 o 
   5   4  17        7.12       62.16     48.47 o 
   6   4  17       14.80       71.33     40.78 o 
   7   4  17        0.02        1.36     43.42 o 
   8   4  17        5.90       44.62     43.30 o 
   9   4  17        0.01      -66.29     78.27 o 
  10   4  17        6.66       86.24    112.97 o 
   1   5  17      384.58      453.40     32.90 o 
   2   5  17        5.92       36.73     26.66 o 
   3   5  17      508.63      485.58     43.20 o 
   4   5  17       59.35       61.32     31.47 o 
   5   5  17       93.35       93.24     41.02 o 
   6   5  17      596.01      634.51     77.37 o 
   7   5  17       56.29       24.09     53.84 o 
   8   5  17       35.20        9.23     54.69 o 
   9   5  17        0.35       13.59     63.35 o 
   0   6  17      310.41      290.68     61.98 o 
   1   6  17        0.83      102.85     33.51 o 
   2   6  17       75.56        9.48     34.73 o 
   3   6  17       75.33      127.85     38.25 o 
   4   6  17       11.64       21.23     39.03 o 
   5   6  17      274.88      411.43     52.09 o 
   6   6  17       89.93      156.00     50.68 o 
   7   6  17        4.72      -35.55     49.90 o 
   8   6  17       14.15      -54.69     54.69 o 
   1   7  17       46.77      -19.81     48.24 o 
   2   7  17      142.17      203.32     82.24 o 
   3   7  17        1.14      103.85     51.72 o 
   4   7  17        0.69       47.40     56.04 o 
   5   7  17        5.90       29.19     55.62 o 
   6   7  17      127.00      142.25     69.75 o 
   0   8  17      197.49      138.37     60.03 o 
   1   8  17       10.75      -19.07     70.83 o 
   2   8  17       78.31      128.13     63.48 o 
   3   8  17       38.62       43.55     59.98 o 
   0   0  18      522.32      512.83     43.52 o 
   1   0  18       41.27       17.68     16.89 o 
   2   0  18       95.51       51.85     27.75 o 
   3   0  18      277.24      223.12     50.42 o 
   4   0  18      991.08     1055.38     84.37 o 
   5   0  18      235.07      173.77     53.40 o 
   6   0  18      110.29       88.81     75.86 o 
   7   0  18     1121.49     1299.23    148.02 o 
   8   0  18      632.98      512.04     98.24 o 
   9   0  18      280.53      286.77     99.46 o 
  10   0  18       36.28      408.60    148.78 o 
  11   0  18        4.69       37.07     76.93 o 
   1   1  18        0.28       37.20     16.39 o 
   2   1  18      106.26       80.86     22.12 o 
   3   1  18      114.06      107.94     27.37 o 
   4   1  18      133.12      120.68     21.70 o 
   5   1  18      984.40      877.32     45.55 o 
   6   1  18      625.19      649.08     63.20 o 
   7   1  18       97.18      112.91     63.60 o 
   8   1  18        6.94       45.03     47.73 o 
   9   1  18       34.96      149.75     52.22 o 
  10   1  18        8.16       84.09    106.07 o 
  11   1  18       12.33      167.99     79.32 o 
   0   2  18        3.78       61.23     27.86 o 
   1   2  18       11.39       44.32     20.22 o 
   2   2  18       20.32       39.61     17.60 o 
   3   2  18       25.48       49.79     27.87 o 
   4   2  18        2.45        9.39     20.09 o 
   5   2  18      580.69      471.55     43.83 o 
   6   2  18       69.23       54.05     40.44 o 
   7   2  18       66.10       44.16     45.95 o 
   8   2  18      292.40      364.86    111.44 o 
   9   2  18       47.76      104.80     92.07 o 
  10   2  18      597.40      407.46    135.10 o 
  11   2  18       85.64        7.08     87.32 o 
   1   3  18      243.91      264.92     22.05 o 
   2   3  18      123.73      108.10     23.39 o 
   3   3  18      959.88      940.19     49.93 o 
   4   3  18      149.80      209.53     33.34 o 
   5   3  18      178.06      224.21     38.74 o 
   6   3  18        2.58        7.84     45.04 o 
   7   3  18      210.59      227.76     53.39 o 
   8   3  18        5.29       82.81     79.25 o 
   9   3  18       94.57      165.11     66.01 o 
  10   3  18       62.06       -0.47     69.65 o 
   0   4  18     1220.28     1106.04     66.01 o 
   1   4  18     2146.59     2019.35     68.92 o 
   2   4  18     1661.40     1615.72     56.65 o 
   3   4  18     1023.92      984.55     49.07 o 
   4   4  18     1350.07     1191.76     68.25 o 
   5   4  18       62.67       94.02     38.60 o 
   6   4  18      726.23      687.64     53.25 o 
   7   4  18      273.65      317.98     49.19 o 
   8   4  18      400.33      212.69    100.24 o 
   9   4  18      107.64      100.09    106.05 o 
  10   4  18       36.22        7.87    103.65 o 
   1   5  18       38.87       86.00     28.05 o 
   2   5  18       27.18       26.69     29.38 o 
   3   5  18        3.79      -11.91     42.08 o 
   4   5  18        5.93       22.04     33.95 o 
   5   5  18        0.73       31.37     36.48 o 
   6   5  18      157.31      142.86     62.76 o 
   7   5  18       44.26      103.17     53.50 o 
   8   5  18        2.73      -33.26     50.13 o 
   9   5  18       50.74       97.03     49.09 o 
   0   6  18      127.58      102.08     47.01 o 
   1   6  18      114.68      173.45     36.33 o 
   2   6  18        4.83       21.71     33.25 o 
   3   6  18       27.03      161.89     36.48 o 
   4   6  18      284.25      305.05     47.95 o 
   5   6  18      179.15      253.58     48.44 o 
   6   6  18       69.04      105.17     57.57 o 
   7   6  18        2.86        8.83     45.94 o 
   1   7  18        1.00       30.17     58.28 o 
   2   7  18       15.70      -18.18     51.12 o 
   3   7  18        1.95      -43.28     43.55 o 
   4   7  18        0.51       60.17     62.60 o 
   5   7  18      170.70      154.08     67.97 o 
   0   8  18       80.53       74.91     67.44 o 
   1   8  18        0.00       93.13     51.41 o 
   2   8  18       89.98       76.95     54.66 o 
   1   1  19       70.16       89.08     17.90 o 
   2   1  19      180.62      157.36     24.63 o 
   3   1  19      135.55      133.40     23.69 o 
   4   1  19      781.53      728.42     61.81 o 
   5   1  19       52.38       64.81     44.23 o 
   6   1  19      107.36      183.21     44.54 o 
   7   1  19     1398.14     1476.63    127.03 o 
   8   1  19      643.79      702.69     86.82 o 
   9   1  19       38.67       43.70     54.88 o 
  10   1  19      125.59      152.28     63.30 o 
  11   1  19       53.40      199.19    127.60 o 
   0   2  19      237.31      246.73     34.92 o 
   1   2  19        0.69       32.27     16.81 o 
   2   2  19      561.50      508.30     28.40 o 
   3   2  19      140.41      164.95     31.52 o 
   4   2  19      134.32      128.77     30.06 o 
   5   2  19        2.68       30.82     31.88 o 
   6   2  19        0.36       73.31     38.09 o 
   7   2  19        3.74       44.16     40.54 o 
   8   2  19      507.46      620.45    125.20 o 
   9   2  19      238.24      279.29     61.63 o 
  10   2  19        0.04       24.98     75.98 o 
   1   3  19      612.83      607.19     30.79 o 
   2   3  19       56.81       31.33     23.01 o 
   3   3  19     1048.17      998.42     51.09 o 
   4   3  19        0.42       50.75     30.22 o 
   5   3  19       39.29       83.01     33.47 o 
   6   3  19       20.55       45.82     39.88 o 
   7   3  19       18.92       56.42     38.33 o 
   8   3  19       40.95       26.67     58.57 o 
   9   3  19        2.87       54.54     78.21 o 
  10   3  19       55.83       82.70     78.05 o 
   0   4  19      385.20      309.02     45.77 o 
   1   4  19        5.50       44.02     25.08 o 
   2   4  19       41.46      112.80     33.90 o 
   3   4  19      208.44      166.86     28.67 o 
   4   4  19        0.00       51.19     53.46 o 
   5   4  19       13.93       20.04     40.44 o 
   6   4  19       51.78       95.97     46.85 o 
   7   4  19      145.31      281.40     49.72 o 
   8   4  19      129.09      226.47     49.68 o 
   9   4  19       61.95      178.60     59.82 o 
   1   5  19      602.16      571.51     40.35 o 
   2   5  19      270.69      270.66     37.26 o 
   3   5  19      650.80      598.19     47.39 o 
   4   5  19      119.52      214.73     37.00 o 
   5   5  19        3.97       79.41     42.45 o 
   6   5  19       11.37       86.15     48.20 o 
   7   5  19        1.14       13.82     48.78 o 
   8   5  19       64.86      152.20     67.39 o 
   0   6  19      354.78      197.12     88.94 o 
   1   6  19        4.47       78.59     35.22 o 
   2   6  19      149.17      117.71     58.94 o 
   3   6  19       22.35       83.80     52.58 o 
   4   6  19      206.29      162.67     49.87 o 
   5   6  19      264.60      397.51     61.39 o 
   6   6  19      109.53      106.95     50.89 o 
   7   6  19       28.33      114.51     57.72 o 
   1   7  19       87.42       26.09     63.57 o 
   2   7  19       36.73      114.83     61.15 o 
   3   7  19      175.28      166.62     56.82 o 
   4   7  19       10.21      103.27     62.41 o 
   5   7  19      122.35      135.83     60.68 o 
   0   0  20     7003.55     7056.90    271.88 o 
   1   0  20       11.88       47.56     19.19 o 
   2   0  20       30.38       78.50     27.14 o 
   3   0  20       31.53       52.91     50.06 o 
   4   0  20      250.03      175.10     45.11 o 
   5   0  20     1178.35     1139.24     83.95 o 
   6   0  20      617.36      779.32    102.80 o 
   7   0  20      267.13      285.49     90.42 o 
   8   0  20       10.03       87.91     85.66 o 
   9   0  20       23.81      -24.21     67.35 o 
  10   0  20       18.83      104.23    106.14 o 
  11   0  20       51.10      153.85    123.60 o 
   1   1  20     1707.42     1601.37     45.91 o 
   2   1  20      458.14      444.15     32.67 o 
   3   1  20      103.14      151.53     25.78 o 
   4   1  20      205.71      208.26     53.15 o 
   5   1  20      364.73      449.97     47.33 o 
   6   1  20        3.41       97.72     58.49 o 
   7   1  20      669.14      698.89     64.03 o 
   8   1  20        6.57       14.90     52.58 o 
   9   1  20        3.87       97.08     77.34 o 
  10   1  20        1.39       86.44    106.31 o 
   0   2  20      240.94      156.79     36.84 o 
   1   2  20       49.23       29.34     20.21 o 
   2   2  20       22.30       46.33     22.34 o 
   3   2  20      111.07      139.63     37.71 o 
   4   2  20      171.38      211.39     34.79 o 
   5   2  20      446.65      363.86     47.20 o 
   6   2  20      685.57      741.22     57.07 o 
   7   2  20        0.08       17.88     43.56 o 
   8   2  20      177.70      285.24     73.50 o 
   9   2  20        0.12      163.99     65.74 o 
  10   2  20       20.11       11.01     55.76 o 
   1   3  20      200.20      171.00     23.49 o 
   2   3  20        9.04       30.53     25.42 o 
   3   3  20      138.35      150.08     50.92 o 
   4   3  20      225.22      225.93     44.52 o 
   5   3  20        1.32       46.67     34.72 o 
   6   3  20      136.40      205.16     45.60 o 
   7   3  20        3.67       67.51     62.77 o 
   8   3  20        3.06       35.38     58.22 o 
   9   3  20       12.88      127.49     72.77 o 
  10   3  20       36.68      101.17     79.19 o 
   0   4  20      989.60      909.43     67.40 o 
   1   4  20      227.81      294.65     31.81 o 
   2   4  20      158.44      204.41     33.21 o 
   3   4  20      112.17      156.59     36.59 o 
   4   4  20      507.85      472.95     56.80 o 
   5   4  20      116.67      144.65     40.00 o 
   6   4  20      285.59      264.68     50.62 o 
   7   4  20       17.79       88.23     49.44 o 
   8   4  20       27.05      101.78     56.04 o 
   9   4  20       49.52      203.65     68.54 o 
   1   5  20       19.86       49.91     28.16 o 
   2   5  20        6.17       37.39     33.42 o 
   3   5  20     1254.64     1350.88     83.30 o 
   4   5  20      349.51      370.93     46.59 o 
   5   5  20       86.13       65.63     52.86 o 
   6   5  20       44.92       48.46     79.25 o 
   7   5  20      238.05      305.68     51.66 o 
   8   5  20      126.74      213.55     54.88 o 
   0   6  20       52.35       24.35    100.04 o 
   1   6  20      311.83      313.88     36.05 o 
   2   6  20       38.13      106.52     38.21 o 
   3   6  20      380.29      394.15     48.20 o 
   4   6  20        7.37       24.16     53.59 o 
   5   6  20       62.59       69.21     47.91 o 
   6   6  20       13.99       95.32     48.40 o 
   7   6  20       85.22       -6.29     56.05 o 
   1   7  20        7.44       39.42     87.33 o 
   2   7  20       29.01      181.04     62.11 o 
   3   7  20        1.47      121.31     65.41 o 
   4   7  20      139.36      135.04     87.15 o 
   1   1  21      660.46      594.51     27.60 o 
   2   1  21      139.88      100.67     25.45 o 
   3   1  21      818.47      755.44     50.31 o 
   4   1  21       40.32       65.67     34.71 o 
   5   1  21      178.84      158.09     37.69 o 
   6   1  21       15.53       62.60     44.87 o 
   7   1  21      216.71      242.64     46.70 o 
   8   1  21      164.34      255.38     59.36 o 
   9   1  21       38.93      143.50     73.90 o 
  10   1  21       58.53       85.86     76.46 o 
   0   2  21      197.78      149.68     31.19 o 
   1   2  21      318.71      312.62     27.29 o 
   2   2  21       42.04      100.05     26.78 o 
   3   2  21       43.80       99.65     35.74 o 
   4   2  21       18.14       18.21     35.00 o 
   5   2  21       22.22      127.34     43.16 o 
   6   2  21      179.98      290.34     51.87 o 
   7   2  21       53.12       92.17     46.24 o 
   8   2  21       77.41       75.84     45.31 o 
   9   2  21      139.91      129.34     60.48 o 
  10   2  21       29.22       56.09     79.73 o 
   1   3  21       75.36      114.12     25.85 o 
   2   3  21      826.89      866.57     43.17 o 
   3   3  21        0.00       15.76     24.01 o 
   4   3  21      729.66      694.04     53.99 o 
   5   3  21       10.69       23.57     34.10 o 
   6   3  21      235.00      285.15     68.05 o 
   7   3  21       35.42       77.37     48.88 o 
   8   3  21      123.96      269.10     63.17 o 
   9   3  21       41.65       87.55     49.42 o 
   0   4  21      753.04      545.56     79.32 o 
   1   4  21      164.21      226.54     29.48 o 
   2   4  21      193.05      236.05     42.61 o 
   3   4  21        0.65       25.75     32.60 o 
   4   4  21        0.65       30.14     35.17 o 
   5   4  21       52.73       30.79     37.10 o 
   6   4  21       18.77       23.05     48.46 o 
   7   4  21       87.52       58.29     50.67 o 
   8   4  21       66.10       60.89     53.00 o 
   9   4  21        0.90       28.87     64.42 o 
   1   5  21       57.59       51.91     48.39 o 
   2   5  21      312.75      319.31     38.67 o 
   3   5  21       16.74       58.14     36.63 o 
   4   5  21        4.91       91.40     39.63 o 
   5   5  21       18.07       90.31     43.73 o 
   6   5  21      147.08      126.85     54.93 o 
   7   5  21       30.14      118.36     61.47 o 
   8   5  21        9.22       52.91     58.57 o 
   0   6  21        0.60       41.45     48.66 o 
   1   6  21       49.84       18.74     36.51 o 
   2   6  21       38.13       40.58     36.14 o 
   3   6  21       21.58       32.00     39.78 o 
   4   6  21       21.23       51.71     48.00 o 
   5   6  21       89.13      127.56     52.53 o 
   6   6  21      366.19      509.31     66.93 o 
   1   7  21        2.44       78.75     67.96 o 
   2   7  21       15.41       41.58     51.55 o 
   3   7  21       57.01      121.26     62.37 o 
   4   7  21       23.16      153.87     68.16 o 
   0   0  22     2174.36     2192.81    107.03 o 
   1   0  22       61.34       47.09     23.40 o 
   2   0  22     1058.88      977.39     53.79 o 
   3   0  22       35.01      118.68     55.28 o 
   4   0  22       11.54      -19.22     45.14 o 
   5   0  22      375.74      497.81     74.98 o 
   6   0  22        2.00       80.42     61.26 o 
   7   0  22      556.06      676.40    118.34 o 
   8   0  22      163.95      135.43     65.08 o 
   9   0  22        0.83      -46.43     59.67 o 
  10   0  22        5.79       -3.31     89.53 o 
   1   1  22       67.51       89.50     20.40 o 
   2   1  22       75.87       73.59     28.86 o 
   3   1  22      102.22      127.04     29.43 o 
   4   1  22       24.06       20.02     34.25 o 
   5   1  22      150.69      185.07     49.28 o 
   6   1  22      353.29      309.60     50.46 o 
   7   1  22        0.58       10.98     38.19 o 
   8   1  22        6.53      141.58     50.39 o 
   9   1  22        2.96      137.55     65.64 o 
  10   1  22        5.67      125.34     68.65 o 
   0   2  22      703.00      746.14     52.42 o 
   1   2  22      215.52      218.38     28.72 o 
   2   2  22      252.75      246.05     27.58 o 
   3   2  22      557.55      560.87     43.56 o 
   4   2  22      213.10      240.12     42.27 o 
   5   2  22      243.43      406.11     52.72 o 
   6   2  22      241.66      314.03     63.08 o 
   7   2  22      204.57      244.84     46.68 o 
   8   2  22        2.55       14.50     44.42 o 
   9   2  22      211.70      235.16     50.73 o 
  10   2  22        2.61       28.41     67.54 o 
   1   3  22      844.00      791.15     44.31 o 
   2   3  22        2.07       26.52     26.42 o 
   3   3  22     1237.05     1149.83     65.18 o 
   4   3  22       31.33       30.14     36.95 o 
   5   3  22      802.72      898.68     69.67 o 
   6   3  22      237.14      312.15     69.91 o 
   7   3  22      156.18      180.86     60.52 o 
   8   3  22      103.73      135.49     53.55 o 
   9   3  22       30.41       23.01     58.42 o 
   0   4  22      158.45      231.26     43.33 o 
   1   4  22       55.14      104.21     33.88 o 
   2   4  22      131.19      127.13     31.28 o 
   3   4  22        5.36       65.99     31.89 o 
   4   4  22       68.66      105.72     41.00 o 
   5   4  22      125.92       85.33     48.87 o 
   6   4  22      186.58      210.14     61.53 o 
   7   4  22       56.24      -15.53     49.64 o 
   8   4  22        9.97      -22.28     63.73 o 
   1   5  22        2.04       99.38     32.63 o 
   2   5  22       37.93      131.84     81.67 o 
   3   5  22      252.57      305.40     44.19 o 
   4   5  22      243.09      204.67     44.38 o 
   5   5  22      190.45      118.42     47.42 o 
   6   5  22       38.08      131.55     61.74 o 
   7   5  22      155.67      295.30    114.69 o 
   0   6  22      156.16       78.78     55.97 o 
   1   6  22        0.08       27.81     41.62 o 
   2   6  22       80.19      202.38     41.52 o 
   3   6  22        2.96       94.73     46.44 o 
   4   6  22      146.44      208.26     48.25 o 
   5   6  22        1.34       63.70     63.52 o 
   6   6  22        9.43      -12.78     50.28 o 
   1   7  22        6.60      -53.16     62.74 o 
   2   7  22        0.78       91.19     46.54 o 
   3   7  22       11.71       24.99     52.78 o 
   1   1  23        7.24       31.46     16.59 o 
   2   1  23      682.18      643.12     40.47 o 
   3   1  23      131.81      262.60     59.34 o 
   4   1  23      413.48      528.93     63.35 o 
   5   1  23      519.85      571.58     54.32 o 
   6   1  23      729.82      752.79     64.90 o 
   7   1  23       17.87        4.85     37.28 o 
   8   1  23      359.17      590.43     72.59 o 
   9   1  23       28.22       71.71     63.92 o 
   0   2  23      277.02      245.71     57.31 o 
   1   2  23      857.54      856.08     37.58 o 
   2   2  23      980.92      914.71     45.72 o 
   3   2  23       86.39       64.73     33.71 o 
   4   2  23      545.79      564.64     52.50 o 
   5   2  23       61.71      170.49     47.36 o 
   6   2  23        0.26       80.18     43.58 o 
   7   2  23      649.39      728.84     66.96 o 
   8   2  23       15.06      102.28     46.18 o 
   9   2  23      159.04      123.85     49.03 o 
   1   3  23      560.78      573.75     36.61 o 
   2   3  23      358.47      368.36     35.03 o 
   3   3  23      513.91      485.87     47.98 o 
   4   3  23        6.53       64.67     37.67 o 
   5   3  23       53.22       10.03     40.47 o 
   6   3  23      116.15      245.03     57.22 o 
   7   3  23       21.03      115.52     68.17 o 
   8   3  23        8.61      112.55     63.90 o 
   9   3  23       19.63      171.19     60.50 o 
   0   4  23      298.64      338.81     87.98 o 
   1   4  23       82.53      177.23     35.70 o 
   2   4  23       23.00      103.10     34.33 o 
   3   4  23       41.15       66.88     37.63 o 
   4   4  23      205.26      150.78     44.49 o 
   5   4  23        3.67      119.31     49.59 o 
   6   4  23        1.26       47.95     51.89 o 
   7   4  23        9.77       69.59     52.19 o 
   8   4  23       86.81       64.21     60.24 o 
   1   5  23      300.03      337.23     38.44 o 
   2   5  23        5.00        6.28     30.75 o 
   3   5  23      202.41      170.84     42.29 o 
   4   5  23      196.96      208.30     49.27 o 
   5   5  23       14.97       96.38     46.34 o 
   6   5  23        2.70      150.00     57.58 o 
   7   5  23        6.15       27.85     54.82 o 
   0   6  23      179.26      343.31     95.09 o 
   1   6  23       12.35       38.05     38.96 o 
   2   6  23        2.29        9.63     43.52 o 
   3   6  23      145.00      182.92     47.68 o 
   4   6  23        0.04      -49.14     50.52 o 
   5   6  23      152.94      119.37     82.10 o 
   1   7  23      338.28      464.03     87.18 o 
   0   0  24       31.62      158.30     38.45 o 
   1   0  24        1.53       29.00     27.90 o 
   2   0  24      580.40      500.68     56.90 o 
   3   0  24      721.78      710.10     66.84 o 
   4   0  24     1046.27      988.09    101.13 o 
   5   0  24      100.78      101.90     74.54 o 
   6   0  24      454.05      699.05    106.54 o 
   7   0  24       64.37       41.49    115.27 o 
   8   0  24      360.82      386.18     85.24 o 
   9   0  24      123.36      227.31     82.71 o 
   1   1  24       18.06       55.68     22.24 o 
   2   1  24        1.35       17.64     23.27 o 
   3   1  24      428.77      553.02     59.07 o 
   4   1  24        0.57      119.24     44.78 o 
   5   1  24       11.28      117.20     43.69 o 
   6   1  24        3.51       66.19     46.99 o 
   7   1  24      145.46       44.72     49.54 o 
   8   1  24       61.65      146.71     51.49 o 
   9   1  24       78.76      159.83     56.13 o 
   0   2  24        0.24       37.67     34.30 o 
   1   2  24       81.02       88.79     24.48 o 
   2   2  24      184.47      106.84     26.32 o 
   3   2  24      213.32      263.25     39.97 o 
   4   2  24       97.33      186.35     43.75 o 
   5   2  24        1.17       94.70     42.68 o 
   6   2  24      116.30      124.55     49.95 o 
   7   2  24        3.01      -15.46     44.41 o 
   8   2  24        0.11       27.89     59.89 o 
   9   2  24       57.82       72.42     56.34 o 
   1   3  24      352.10      353.35     36.23 o 
   2   3  24       43.20       46.22     28.04 o 
   3   3  24        0.09       72.75     29.75 o 
   4   3  24      227.50      218.58     48.46 o 
   5   3  24       77.78      182.37     53.25 o 
   6   3  24       31.29       78.26     55.92 o 
   7   3  24      101.01      214.99     62.66 o 
   8   3  24        0.82      104.85     57.92 o 
   0   4  24       42.76       66.80     44.90 o 
   1   4  24       78.13      110.89     33.19 o 
   2   4  24       27.76       38.00     48.81 o 
   3   4  24       15.31       44.66     38.23 o 
   4   4  24      134.45      192.17     46.07 o 
   5   4  24        7.54       33.33     73.76 o 
   6   4  24       34.76       44.50     50.76 o 
   7   4  24        1.78       87.78     58.07 o 
   1   5  24       51.99      125.99     34.07 o 
   2   5  24       99.77      114.46     41.10 o 
   3   5  24        6.30      -38.77     38.77 o 
   4   5  24       11.61       -5.48     56.43 o 
   5   5  24        0.20       54.25     48.83 o 
   6   5  24        0.14      -17.02     59.10 o 
   0   6  24        3.02       23.63     71.33 o 
   1   6  24       17.73       23.18     59.54 o 
   2   6  24        0.46       25.52     40.94 o 
   3   6  24        9.10        8.34     44.30 o 
   4   6  24       14.29       40.06     48.35 o 
   1   1  25      207.96      274.51     25.43 o 
   2   1  25      651.35      662.80     43.17 o 
   3   1  25      509.49      572.46     60.27 o 
   4   1  25      227.19      356.21     43.80 o 
   5   1  25      300.79      328.56     47.93 o 
   6   1  25       13.89       20.46     48.80 o 
   7   1  25      104.97      153.04     48.85 o 
   8   1  25      406.81      493.00     68.72 o 
   9   1  25      214.47      244.09     65.36 o 
   0   2  25      135.44      160.08     41.49 o 
   1   2  25      152.77      206.91     33.98 o 
   2   2  25      197.31      254.48     36.29 o 
   3   2  25       35.84       85.66     33.67 o 
   4   2  25      123.24      192.00     40.95 o 
   5   2  25      380.18      500.52     54.62 o 
   6   2  25       43.06       68.63     58.18 o 
   7   2  25       26.76      137.23     72.89 o 
   8   2  25        1.40      -59.85     61.54 o 
   1   3  25        1.23       17.86     30.07 o 
   2   3  25       47.17       50.89     32.14 o 
   3   3  25       69.62      112.39     39.04 o 
   4   3  25      102.54       81.64     42.81 o 
   5   3  25       69.35       18.68     50.97 o 
   6   3  25       56.64      144.54     59.19 o 
   7   3  25       60.33      156.11     61.23 o 
   8   3  25        9.32      128.17     52.21 o 
   0   4  25       93.32      177.90     51.97 o 
   1   4  25       95.95      130.71     40.50 o 
   2   4  25       59.55       98.07     35.47 o 
   3   4  25      149.94      189.42     45.26 o 
   4   4  25        1.88       72.17     42.91 o 
   5   4  25       19.50       45.36     43.06 o 
   6   4  25       60.23       86.17     62.98 o 
   7   4  25       36.61      -19.63     68.93 o 
   1   5  25       36.05       41.55     31.12 o 
   2   5  25        7.32       49.09     41.78 o 
   3   5  25       78.67       32.81     43.91 o 
   4   5  25      103.41      152.52     52.28 o 
   5   5  25       73.27       61.92     43.50 o 
   6   5  25      474.82      378.90     80.99 o 
   0   6  25      179.93      198.63     60.22 o 
   1   6  25       49.61       54.98     37.34 o 
   2   6  25       28.01      100.03     68.01 o 
   3   6  25        0.48       66.26     50.10 o 
   0   0  26      845.89      919.94     68.96 o 
   1   0  26       52.32       46.83     34.46 o 
   2   0  26      896.54      885.58    112.87 o 
   3   0  26        2.79        9.24     55.13 o 
   4   0  26      408.62      400.91     71.08 o 
   5   0  26      355.24      262.45    101.66 o 
   6   0  26       61.37      -22.01    101.15 o 
   7   0  26       49.57       78.70     92.42 o 
   8   0  26       71.64       54.29     89.11 o 
   1   1  26      191.49      182.67     26.23 o 
   2   1  26      115.89      181.71     35.09 o 
   3   1  26      514.71      461.57     50.54 o 
   4   1  26      406.34      359.70     53.13 o 
   5   1  26      351.51      374.17     51.12 o 
   6   1  26      119.60      127.44     58.51 o 
   7   1  26       41.92      162.91     54.61 o 
   8   1  26       17.63      150.30     59.86 o 
   0   2  26       22.89       32.65     36.15 o 
   1   2  26      203.66      218.24     34.24 o 
   2   2  26        8.16       29.67     30.28 o 
   3   2  26      130.75       98.42     42.68 o 
   4   2  26      122.56      194.80     48.88 o 
   5   2  26      513.81      565.69     60.23 o 
   6   2  26      407.91      445.21     60.75 o 
   7   2  26      475.22      329.58     62.33 o 
   8   2  26       97.55      116.33     67.28 o 
   1   3  26       31.58       65.15     28.73 o 
   2   3  26      168.02      116.79     34.08 o 
   3   3  26       27.06       11.07     33.42 o 
   4   3  26        1.52        8.52     42.49 o 
   5   3  26       46.76       63.45     66.50 o 
   6   3  26       14.59       36.97     53.16 o 
   7   3  26       12.65       73.42     49.09 o 
   0   4  26      127.24      143.71     51.77 o 
   1   4  26      126.03       81.15     37.64 o 
   2   4  26      103.45       68.41     39.12 o 
   3   4  26      132.71      149.31     47.13 o 
   4   4  26      568.56      575.41     74.69 o 
   5   4  26        6.60       -3.03     50.03 o 
   6   4  26        3.09        0.26     46.90 o 
   1   5  26      105.31      113.40     38.85 o 
   2   5  26      267.52      305.87     49.15 o 
   3   5  26      112.93      159.92     52.13 o 
   4   5  26       27.28      122.12     53.82 o 
   5   5  26       12.01       42.55     51.03 o 
   0   6  26       81.70      100.26     67.72 o 
   1   6  26      189.51      188.41     46.01 o 
   2   6  26        5.76      130.00     60.86 o 
   1   1  27        0.15       63.82     39.47 o 
   2   1  27       13.70       53.04     30.93 o 
   3   1  27      130.96       92.91     33.46 o 
   4   1  27      409.98      487.13     56.68 o 
   5   1  27       35.05       46.62     46.09 o 
   6   1  27       19.79       97.08     43.53 o 
   7   1  27      124.89      150.48     56.74 o 
   8   1  27        2.40       19.40     56.88 o 
   0   2  27      308.24      206.21     43.99 o 
   1   2  27      165.73      100.25     30.40 o 
   2   2  27       40.57       70.81     45.38 o 
   3   2  27      122.05      214.99     45.12 o 
   4   2  27       12.26       47.74     40.93 o 
   5   2  27       14.53       25.96     45.72 o 
   6   2  27       23.81       49.93     52.94 o 
   7   2  27      210.41      225.80     62.68 o 
   1   3  27        0.41       25.74     32.72 o 
   2   3  27        1.28       18.61     37.04 o 
   3   3  27      906.71      752.65     63.52 o 
   4   3  27        0.00       80.26     49.06 o 
   5   3  27      142.02      191.70     58.50 o 
   6   3  27        2.20       -0.39     51.88 o 
   7   3  27      326.20      206.05     59.75 o 
   0   4  27        4.97       34.51     42.21 o 
   1   4  27        1.81       82.66     35.05 o 
   2   4  27        1.73       68.38     40.44 o 
   3   4  27       92.86      215.83     44.05 o 
   4   4  27       30.43        7.39     42.54 o 
   5   4  27       16.54      110.33     52.17 o 
   6   4  27        5.08       21.50     55.52 o 
   1   5  27       32.79       61.92     40.96 o 
   2   5  27        4.65       17.77     45.27 o 
   3   5  27      395.18      464.83     63.54 o 
   4   5  27        0.68       19.36     48.78 o 
   0   0  28      139.96      174.62     53.05 o 
   1   0  28      479.70      556.41     65.25 o 
   2   0  28      692.98      671.00     58.03 o 
   3   0  28       48.32      146.34     49.79 o 
   4   0  28      371.26      329.49     74.26 o 
   5   0  28      350.78      340.17     89.20 o 
   6   0  28      279.16      345.20     67.45 o 
   7   0  28       22.75      125.43     92.43 o 
   1   1  28      112.56      131.47     34.14 o 
   2   1  28        0.06       42.02     37.38 o 
   3   1  28      154.33      177.77     41.29 o 
   4   1  28      475.31      479.12     58.67 o 
   5   1  28        0.48       -9.90     51.70 o 
   6   1  28      109.57       96.45     65.81 o 
   7   1  28       29.54      126.07     59.57 o 
   0   2  28       41.46       24.72     35.35 o 
   1   2  28        8.63       92.62     35.60 o 
   2   2  28      239.64      229.10     44.26 o 
   3   2  28        3.31       12.28     35.60 o 
   4   2  28       67.50       62.98     41.90 o 
   5   2  28        0.03       15.44     48.10 o 
   6   2  28       60.01      159.05     63.12 o 
   7   2  28        9.50       -5.62     59.88 o 
   1   3  28        0.02       28.19     51.70 o 
   2   3  28      121.34       97.79     50.16 o 
   3   3  28      181.76      282.32     52.48 o 
   4   3  28        5.83      -34.10     44.38 o 
   5   3  28        2.26        7.16     75.86 o 
   6   3  28       97.20      163.49     57.08 o 
   0   4  28      448.62      380.80     58.48 o 
   1   4  28       70.90       86.16     41.13 o 
   2   4  28       47.24       97.61     42.59 o 
   3   4  28       14.12       81.53     49.25 o 
   4   4  28        0.02        8.96     57.47 o 
   5   4  28        0.84       70.76     51.28 o 
   1   5  28      431.36      439.45     51.81 o 
   2   5  28       19.87      123.36     48.95 o 
   3   5  28       70.94       45.16     52.31 o 
   1   1  29       97.20      152.16     39.16 o 
   2   1  29      255.38      356.79     64.46 o 
   3   1  29       39.52       77.21     35.57 o 
   4   1  29       33.33        1.65     41.09 o 
   5   1  29       30.78       52.58     45.83 o 
   6   1  29        9.06      116.42     57.58 o 
   7   1  29       69.54      147.33     55.97 o 
   0   2  29       81.21       28.21     58.66 o 
   1   2  29       95.50      123.46     39.85 o 
   2   2  29       87.25      145.36     51.95 o 
   3   2  29        4.94       25.45     42.82 o 
   4   2  29       75.58      148.59     48.00 o 
   5   2  29       36.71        5.04     56.09 o 
   6   2  29       14.40      -26.39     58.18 o 
   1   3  29       77.71       68.92     32.08 o 
   2   3  29        0.94       20.08     39.47 o 
   3   3  29        6.46      119.70     42.73 o 
   4   3  29       26.40       54.52     43.48 o 
   5   3  29        0.24      -13.52     38.45 o 
   0   4  29      373.50      331.81     67.35 o 
   1   4  29       74.19      244.70     49.84 o 
   2   4  29      191.33      185.64     59.77 o 
   3   4  29       34.04        6.45     49.61 o 
   4   4  29       60.88       87.76     51.33 o 
   1   5  29       45.59      114.62     45.99 o 
   0   0  30      155.71      314.84    203.81 o 
   1   0  30        0.40       -9.11     56.77 o 
   2   0  30       12.24      105.49     60.16 o 
   3   0  30       97.33      157.25     57.53 o 
   4   0  30      140.19      107.69     53.68 o 
   5   0  30       55.47       86.22     79.92 o 
   6   0  30       11.35      -31.01     99.92 o 
   1   1  30        6.90       31.17     36.10 o 
   2   1  30      278.92      205.29     43.56 o 
   3   1  30       43.72      140.18    152.99 o 
   4   1  30       29.24       39.21     41.01 o 
   5   1  30        0.43       69.59     57.09 o 
   6   1  30       30.94        2.96     57.19 o 
   0   2  30        0.19       50.47     43.76 o 
   1   2  30       33.62      126.84     45.60 o 
   2   2  30       84.67      148.25     42.72 o 
   3   2  30      119.21      149.70     40.94 o 
   4   2  30      632.48      659.76     56.86 o 
   5   2  30       34.26        6.44     46.17 o 
   1   3  30      107.03      196.22     49.53 o 
   2   3  30        7.75       71.98     48.73 o 
   3   3  30       15.59       98.81     51.75 o 
   4   3  30        5.25      122.90     53.19 o 
   5   3  30       11.23       22.86     62.32 o 
   0   4  30        7.41      -72.50     72.50 o 
   1   4  30       72.68       82.13     43.60 o 
   2   4  30        0.00       23.12     41.03 o 
   3   4  30       12.88      -25.65     82.14 o 
   1   1  31       44.30       94.59     46.07 o 
   2   1  31        6.21        1.35     40.99 o 
   3   1  31       11.75       73.75     43.54 o 
   4   1  31      126.73       56.92     43.06 o 
   5   1  31        3.37      101.91     44.01 o 
   0   2  31      524.44      582.71     67.58 o 
   1   2  31        0.32       59.37     38.52 o 
   2   2  31       84.33      112.32     44.61 o 
   3   2  31        6.93      -18.61     41.19 o 
   4   2  31        2.28       45.86     38.56 o 
   5   2  31       65.38       97.03     47.81 o 
   1   3  31       99.29      140.85     52.58 o 
   2   3  31       60.07       73.95     47.01 o 
   3   3  31        1.10       24.36     43.84 o 
   4   3  31        2.93       41.38     46.64 o 
   0   4  31      141.40      155.10    129.30 o 
   1   4  31        1.10       20.85     44.69 o 
   0   0  32       58.52      -13.73    153.22 o 
   1   0  32        0.03      208.20     81.43 o 
   2   0  32      142.69      134.85     65.48 o 
   3   0  32      528.50      565.21     90.29 o 
   4   0  32      231.39      114.55     75.06 o 
   1   1  32      247.74      275.96     56.61 o 
   2   1  32       24.95      164.88     51.05 o 
   3   1  32       18.85        0.59     44.75 o 
   4   1  32       23.34       12.17     34.74 o 
   0   2  32      189.91      174.97     77.26 o 
   1   2  32       29.10       70.96     44.54 o 
   2   2  32       24.94       65.55     59.38 o 
   3   2  32       69.35      111.23     95.37 o 
   4   2  32       25.82       55.52     49.13 o 
   1   3  32      219.42      187.25     53.24 o 
   2   3  32        3.80       27.64     50.20 o 
   1   1  33      109.00       31.71     50.62 o 
   2   1  33      228.99      127.31     55.40 o 
   3   1  33       84.37       72.04     47.74 o 
   0   2  33        0.32      -32.43     54.79 o 
   1   2  33       16.51       48.47     37.61 o 
   2   2  33      164.13       77.36     46.09 o 
   0   0  34      140.21       97.97    103.87 o 
   1   0  34        3.30      -10.23     91.37 o 
   1   1  34      182.57      228.80     54.26 o 
                                                 
