# Supplementary material for: Investigations into the construction of the penta­substituted ring C of Neosurugatoxin – a crystallographic study
Source: Acta Crystallogr E Crystallogr Commun. 2016 Jan 1;72(Pt 1):44–8. doi: 10.1107/S2056989015023506 (PMC4704749; doi:10.1107/S2056989015023506)
Supplement: Supplementary file 3 [file e-72-00044-IIsup3.hkl]

# 
# h,k,l, Fc-squared, Fo-squared, sigma(Fo-squared) and status flag 
# 
data_II
_shelx_title '  AJ-9 JONESIE   SOTON DATA' 
_shelx_refln_list_code          4 
_shelx_F_calc_maximum      175.93 
_exptl_crystal_F_000       696.00 
_reflns_d_resolution_high  0.7684 
 
loop_ 
 _symmetry_equiv_pos_as_xyz 
 'x, y, z' 
 '-x, y+1/2, -z+1/2' 
 '-x, -y, -z' 
 'x, -y-1/2, z-1/2' 
 
_cell_length_a    12.8872 
_cell_length_b    19.3544 
_cell_length_c     6.8046 
_cell_angle_alpha  90.000 
_cell_angle_beta   92.391 
_cell_angle_gamma  90.000 
 
_shelx_F_squared_multiplier     1.000 
 
loop_ 
 _refln_index_h 
 _refln_index_k 
 _refln_index_l 
 _refln_F_squared_calc 
 _refln_F_squared_meas 
 _refln_F_squared_sigma 
 _refln_observed_status 
   2   0   0     5308.79     4578.46    199.03 o 
   3   0   0     4255.09     3665.63    111.29 o 
   4   0   0      277.19      216.41      7.01 o 
   5   0   0      609.05      494.52     15.48 o 
   6   0   0     5651.38     5442.50    164.79 o 
   7   0   0      447.25      469.30     16.45 o 
   8   0   0      279.58      298.30     11.83 o 
   9   0   0      120.83      133.77      7.80 o 
  10   0   0     1051.72     1025.83     42.18 o 
  11   0   0       32.08       51.68      5.01 o 
  12   0   0        1.62        9.28      3.95 o 
  13   0   0       42.97       45.26      5.44 o 
  14   0   0        6.73        4.25      4.62 o 
  15   0   0        3.87       25.69     12.71 o 
  16   0   0       74.58       44.03     25.77 o 
   2   1   0      432.17      338.19     11.20 o 
   3   1   0     1792.85     1541.68     33.96 o 
   4   1   0     2363.11     2127.79     43.43 o 
   5   1   0     3071.33     2956.52     60.61 o 
   6   1   0       37.35       36.94      2.10 o 
   7   1   0       33.20       37.60      2.08 o 
   8   1   0       93.21      105.35      3.67 o 
   9   1   0      349.27      342.42      9.61 o 
  10   1   0      172.17      163.30      5.96 o 
  11   1   0       49.89       47.90      3.29 o 
  12   1   0        2.64        2.95      2.38 o 
  13   1   0       60.72       47.38      4.20 o 
  14   1   0       50.44       57.05      5.53 o 
  15   1   0        1.22        9.72      6.48 o 
  16   1   0      113.17      126.04     16.87 o 
   2   2   0     2414.86     2072.41     54.47 o 
   3   2   0       48.57       37.67      1.72 o 
   4   2   0      352.73      311.56      7.15 o 
   5   2   0      138.67      144.88      4.00 o 
   6   2   0      183.10      176.33      4.87 o 
   7   2   0      228.01      199.13      5.33 o 
   8   2   0        3.23        5.77      1.70 o 
   9   2   0       64.74       64.66      5.10 o 
  10   2   0      211.60      204.86      7.60 o 
  11   2   0      575.29      575.81     18.47 o 
  12   2   0       14.46       12.34      3.10 o 
  13   2   0        0.79       -0.58      3.12 o 
  14   2   0        3.27        1.89      3.63 o 
  15   2   0       21.08       26.59      7.81 o 
  16   2   0       12.70       16.61      8.06 o 
   1   3   0      687.41      673.96     27.30 o 
   2   3   0     3034.47     2622.20     64.80 o 
   3   3   0      231.87      280.76     11.71 o 
   4   3   0       19.95       15.32      1.92 o 
   5   3   0      229.22      217.30      5.90 o 
   6   3   0      138.31      146.74      4.66 o 
   7   3   0       93.99       84.99      3.59 o 
   8   3   0      351.01      316.54      8.77 o 
   9   3   0      172.46      165.51      7.81 o 
  10   3   0       36.00       34.96      2.93 o 
  11   3   0       10.19       12.86      3.55 o 
  12   3   0        3.19        7.38      2.91 o 
  13   3   0       78.09       92.26      6.03 o 
  14   3   0        1.57        2.13      3.72 o 
  15   3   0        2.14       17.68      7.12 o 
  16   3   0        0.69        0.22      5.59 o 
   0   4   0    19723.53    23271.95   2265.23 o 
   1   4   0        0.05        2.77      1.28 o 
   2   4   0      640.26      559.22     17.36 o 
   3   4   0      638.70      548.87     13.67 o 
   4   4   0        5.74        8.59      1.52 o 
   5   4   0      423.43      398.04      9.81 o 
   6   4   0      558.95      550.96     13.09 o 
   7   4   0     1064.23      948.16     23.71 o 
   8   4   0     2419.26     2475.77     62.54 o 
   9   4   0      315.15      333.32     10.51 o 
  10   4   0      137.03      145.11      5.83 o 
  11   4   0       11.97       15.44      2.95 o 
  12   4   0        1.06        3.77      2.91 o 
  13   4   0       73.39       66.09      5.11 o 
  14   4   0       10.21       10.16      6.10 o 
  15   4   0        0.37       13.63      7.25 o 
  16   4   0       45.13       31.59     15.84 o 
   1   5   0      703.60      666.86     18.87 o 
   2   5   0     1261.81     1123.99     46.79 o 
   3   5   0      989.45      800.33     19.21 o 
   4   5   0       14.42       17.55      1.95 o 
   5   5   0      927.29      866.99     21.49 o 
   6   5   0        0.52        0.01      1.49 o 
   7   5   0      195.84      184.30      5.88 o 
   8   5   0      148.21      144.93      6.16 o 
   9   5   0       16.55       29.38      3.80 o 
  10   5   0      993.87      991.29     28.14 o 
  11   5   0      880.80      936.48     31.68 o 
  12   5   0      193.62      190.90      8.74 o 
  13   5   0        1.44       13.29      3.54 o 
  14   5   0        7.55        0.59      5.00 o 
  15   5   0        0.16        4.94      6.97 o 
  16   5   0       53.45       43.49     17.45 o 
   0   6   0     5086.02     5079.01    202.14 o 
   1   6   0        5.54        7.01      1.68 o 
   2   6   0      791.05      718.33     19.58 o 
   3   6   0      297.77      309.07     13.80 o 
   4   6   0       77.45       71.74      3.51 o 
   5   6   0       51.48       55.18      2.93 o 
   6   6   0      369.07      378.87     11.36 o 
   7   6   0       88.10       73.01      3.42 o 
   8   6   0      268.01      249.59      8.08 o 
   9   6   0      205.97      193.55      6.79 o 
  10   6   0       13.19       18.49      2.76 o 
  11   6   0      559.02      579.22     19.87 o 
  12   6   0      131.61      138.47      6.78 o 
  13   6   0        6.61        5.92      3.62 o 
  14   6   0        0.03        0.46      4.07 o 
  15   6   0        0.12        1.92      6.24 o 
  16   6   0       74.11       89.33     13.51 o 
   1   7   0      349.02      352.90     10.67 o 
   2   7   0      361.36      370.55     11.12 o 
   3   7   0      778.72      786.37     21.95 o 
   4   7   0      612.46      605.64     18.88 o 
   5   7   0      677.29      621.09     15.43 o 
   6   7   0        0.02        2.71      1.93 o 
   7   7   0        9.25       12.63      1.92 o 
   8   7   0      229.81      222.37      7.24 o 
   9   7   0        0.06        1.17      2.43 o 
  10   7   0      108.94      102.25      6.76 o 
  11   7   0      150.29      147.51      8.22 o 
  12   7   0        5.14        8.63      3.24 o 
  13   7   0        1.98        4.85      4.36 o 
  14   7   0        5.69        4.43      5.78 o 
  15   7   0        4.44       10.80      5.97 o 
  16   7   0       23.48       18.12      7.32 o 
   0   8   0     8468.67     9502.27    390.98 o 
   1   8   0      568.01      618.42     21.04 o 
   2   8   0      522.31      540.79     16.28 o 
   3   8   0      494.53      506.95     13.34 o 
   4   8   0      238.04      231.15      7.54 o 
   5   8   0      151.05      152.15      5.95 o 
   6   8   0        0.08        2.46      2.03 o 
   7   8   0       36.11       32.13      2.56 o 
   8   8   0      302.90      317.13      9.95 o 
   9   8   0       63.72       66.71      3.73 o 
  10   8   0      844.86      819.93     26.37 o 
  11   8   0       47.50       43.57      3.56 o 
  12   8   0        7.97        7.27      3.36 o 
  13   8   0        7.76       11.93      4.03 o 
  14   8   0       11.76        7.35      6.10 o 
  15   8   0       26.25       21.01      8.41 o 
   1   9   0      357.61      368.39     11.35 o 
   2   9   0      209.33      234.45      7.65 o 
   3   9   0       14.69       29.44      2.48 o 
   4   9   0       64.68       63.71      3.68 o 
   5   9   0      486.15      484.79     21.83 o 
   6   9   0       21.79       32.71      3.49 o 
   7   9   0       54.23       49.93      3.01 o 
   8   9   0      104.37       95.99      4.48 o 
   9   9   0       64.19       58.05      4.24 o 
  10   9   0      100.49       89.26      4.82 o 
  11   9   0      215.90      220.87      8.34 o 
  12   9   0       84.49       90.48      6.31 o 
  13   9   0        6.76        7.58      4.24 o 
  14   9   0      215.14      216.53     13.38 o 
  15   9   0        4.50       16.78      6.71 o 
   0  10   0     1921.96     2207.29    102.21 o 
   1  10   0      591.85      602.74     18.65 o 
   2  10   0     1660.26     1684.72     52.89 o 
   3  10   0      527.56      528.13     15.63 o 
   4  10   0        0.02        1.26      2.18 o 
   5  10   0      593.58      557.74     18.51 o 
   6  10   0      526.43      518.29     17.54 o 
   7  10   0      214.27      212.78      7.92 o 
   8  10   0        0.30        2.51      2.29 o 
   9  10   0      148.15      153.75      5.90 o 
  10  10   0      127.03      141.73      6.05 o 
  11  10   0       46.31       43.64      3.95 o 
  12  10   0       94.20       93.46      5.98 o 
  13  10   0      146.88      152.60     10.37 o 
  14  10   0        7.40        5.18      5.13 o 
  15  10   0        3.95        4.17      6.30 o 
   1  11   0       24.68       18.99      3.61 o 
   2  11   0        6.15       10.08      2.27 o 
   3  11   0       19.51       12.86      2.39 o 
   4  11   0       69.42       49.26      4.15 o 
   5  11   0      201.63      187.76      7.81 o 
   6  11   0       60.45       68.78      5.35 o 
   7  11   0        6.90       10.75      2.93 o 
   8  11   0        3.45        6.50      2.64 o 
   9  11   0        5.50        8.98      2.55 o 
  10  11   0      211.74      222.02      8.51 o 
  11  11   0       10.03        8.79      3.11 o 
  12  11   0      348.67      422.20     17.84 o 
  13  11   0       13.13       15.89      4.61 o 
  14  11   0       14.73       19.52      6.48 o 
  15  11   0       36.20       44.79      8.14 o 
   0  12   0      787.52     1136.00     76.34 o 
   1  12   0      827.20      867.71     31.50 o 
   2  12   0      349.62      368.66     14.01 o 
   3  12   0      274.33      260.06      9.22 o 
   4  12   0       29.42       23.42      3.13 o 
   5  12   0       95.30       71.51      5.91 o 
   6  12   0       66.98       71.97      5.57 o 
   7  12   0      724.65      731.77     23.99 o 
   8  12   0      395.26      426.95     13.89 o 
   9  12   0      111.78      116.21      6.02 o 
  10  12   0      435.47      447.03     14.99 o 
  11  12   0      196.13      223.55      9.86 o 
  12  12   0        6.00        6.98      4.48 o 
  13  12   0       32.19       29.01      6.83 o 
  14  12   0        3.03       -2.80      7.68 o 
   1  13   0      163.47      182.47      8.36 o 
   2  13   0       34.73       35.97      3.89 o 
   3  13   0      580.05      600.80     19.46 o 
   4  13   0      123.08      116.40      8.05 o 
   5  13   0       86.63       84.59      5.21 o 
   6  13   0        0.70        1.03      2.78 o 
   7  13   0      102.37      100.41      6.75 o 
   8  13   0        7.69        8.15      3.45 o 
   9  13   0       88.46       87.45      5.22 o 
  10  13   0        5.35        5.64      3.55 o 
  11  13   0       54.23       78.12      6.71 o 
  12  13   0       45.92       55.28      7.91 o 
  13  13   0        6.80        9.36      6.25 o 
  14  13   0        0.16       -0.24      6.85 o 
   0  14   0      189.96      269.06     20.09 o 
   1  14   0      318.97      301.34     11.18 o 
   2  14   0       37.21       34.65      4.33 o 
   3  14   0      283.92      266.76      9.79 o 
   4  14   0       94.53      102.11      6.55 o 
   5  14   0        0.71        0.88      2.83 o 
   6  14   0       39.06       37.08      4.15 o 
   7  14   0      189.90      194.99      9.11 o 
   8  14   0      506.35      514.58     20.08 o 
   9  14   0        7.39       13.43      3.74 o 
  10  14   0      264.92      288.70     13.96 o 
  11  14   0        0.02        7.92      4.51 o 
  12  14   0       50.97       35.84      7.91 o 
  13  14   0        0.71       -3.73      6.51 o 
   1  15   0      553.39      558.68     22.38 o 
   2  15   0       24.30       30.11      4.58 o 
   3  15   0      224.03      219.96      8.62 o 
   4  15   0        0.74        2.99      2.91 o 
   5  15   0      433.08      434.52     17.13 o 
   6  15   0      114.51      120.96      7.04 o 
   7  15   0       17.23       15.86      4.21 o 
   8  15   0       88.28       94.43      6.43 o 
   9  15   0      183.62      204.67     10.13 o 
  10  15   0      109.51      134.32      8.65 o 
  11  15   0      271.71      318.08     16.06 o 
  12  15   0      120.85      139.73     11.01 o 
  13  15   0        2.27        9.90      7.97 o 
   0  16   0      507.64      454.53     29.45 o 
   1  16   0       62.22       44.91      4.79 o 
   2  16   0      232.17      212.23     10.48 o 
   3  16   0       57.81       43.46      4.17 o 
   4  16   0       96.28      100.71      5.22 o 
   5  16   0      530.33      511.30     22.38 o 
   6  16   0      300.22      283.30     13.50 o 
   7  16   0      323.12      353.74     16.78 o 
   8  16   0       74.61       72.80      6.66 o 
   9  16   0       14.03       15.13      4.37 o 
  10  16   0       35.56       34.12      5.55 o 
  11  16   0      175.94      177.94     11.68 o 
  12  16   0       23.09       12.81      7.15 o 
   1  17   0      175.72      179.82      9.05 o 
   2  17   0       11.97       10.45      3.63 o 
   3  17   0       90.74       76.11      5.54 o 
   4  17   0      554.13      544.20     20.69 o 
   5  17   0        0.22       -2.13      4.55 o 
   6  17   0      387.08      394.38     17.92 o 
   7  17   0       47.00       43.56      6.21 o 
   8  17   0        8.35       10.15      5.03 o 
   9  17   0       22.06       20.29      4.38 o 
  10  17   0      111.67      125.86      9.50 o 
  11  17   0       16.51       25.89      8.13 o 
  12  17   0        9.72       25.13      7.13 o 
   0  18   0     1011.21      922.23     48.28 o 
   1  18   0       45.19       23.70      4.32 o 
   2  18   0       10.66        4.99      7.73 o 
   3  18   0       24.53       23.87      4.01 o 
   4  18   0       75.14       75.94      7.45 o 
   5  18   0      282.57      288.58     16.04 o 
   6  18   0       15.37        7.81      4.30 o 
   7  18   0        0.05       -2.51      4.76 o 
   8  18   0       30.17       30.12      6.20 o 
   9  18   0       40.14       34.43      5.92 o 
  10  18   0      427.51      470.50     27.43 o 
  11  18   0       10.34        1.05      6.94 o 
   1  19   0       21.35       21.56      4.72 o 
   2  19   0       69.05       74.95      7.34 o 
   3  19   0       79.16       78.86      6.34 o 
   4  19   0       69.16       85.73      7.11 o 
   5  19   0        8.87       10.73      5.36 o 
   6  19   0        0.46        2.32      5.09 o 
   7  19   0       44.11       36.62      5.94 o 
   8  19   0       35.67       30.52      7.06 o 
   9  19   0       41.15       62.67      8.60 o 
  10  19   0       17.32       22.79      7.52 o 
  11  19   0        3.74       -4.87     38.96 o 
   0  20   0      712.81      812.49     73.46 o 
   1  20   0       49.70       68.22     11.77 o 
   2  20   0       62.72       77.04     11.52 o 
   3  20   0       26.89       17.81      4.83 o 
   4  20   0       95.02       79.82      7.14 o 
   5  20   0       59.67       53.21      6.82 o 
   6  20   0       21.64       26.39      5.47 o 
   7  20   0        0.40        8.67      5.59 o 
   8  20   0        0.16       10.04      7.11 o 
   9  20   0        2.10        2.73      8.25 o 
  10  20   0       19.66       19.59     10.87 o 
   1  21   0       13.64        8.70      5.02 o 
   2  21   0        2.49        4.12      4.40 o 
   3  21   0       21.32       17.20      5.32 o 
   4  21   0        0.45        1.89      5.04 o 
   5  21   0       65.76       70.55      7.32 o 
   6  21   0       13.08       12.75      6.00 o 
   7  21   0        8.25       17.65      7.73 o 
   8  21   0        0.34        0.35     10.31 o 
   9  21   0        4.00        3.30      7.50 o 
   0  22   0        1.21       23.85     14.70 o 
   1  22   0        3.81        7.77      5.34 o 
   2  22   0       18.87       15.38      5.09 o 
   3  22   0        1.20       -4.92      5.30 o 
   4  22   0      136.55      132.76     13.81 o 
   5  22   0        0.59        0.20      6.18 o 
   6  22   0       63.81       75.23     11.04 o 
   7  22   0        0.35        1.82      6.95 o 
   8  22   0        7.84        3.00      9.24 o 
   1  23   0       12.05       11.80      7.83 o 
   2  23   0       39.41       27.34      9.33 o 
   3  23   0       53.28       52.81      8.37 o 
   4  23   0       12.69        3.80      6.15 o 
   5  23   0        2.13       -2.95      7.38 o 
   6  23   0        0.76       10.75      6.29 o 
   0  24   0      133.46      100.17     30.18 o 
   1  24   0      155.20      183.61     23.94 o 
   2  24   0       63.28       50.78      8.94 o 
   3  24   0       56.43       53.64     16.29 o 
   4  24   0        2.61        7.05      7.15 o 
   5  24   0      160.98      163.64     36.68 o 
   1  25   0       71.83       75.92     12.06 o 
 -16   1   1       66.57       64.23     13.65 o 
 -15   1   1       10.86        6.73      5.32 o 
 -14   1   1       57.71       55.16      4.64 o 
 -13   1   1       46.73       43.51      4.19 o 
 -12   1   1       22.29       23.20      2.75 o 
 -11   1   1      433.72      461.27     16.30 o 
 -10   1   1       47.77       53.37      3.13 o 
  -9   1   1      746.94      727.66     20.09 o 
  -8   1   1      550.87      499.56     13.38 o 
  -7   1   1      234.95      226.83      5.99 o 
  -6   1   1       20.82       34.32      2.55 o 
  -5   1   1     1467.72     1373.37     29.50 o 
  -4   1   1     4261.20     3858.08     88.23 o 
  -3   1   1    14248.07    14156.29    370.58 o 
  -2   1   1     6185.27     5865.44    291.48 o 
  -1   1   1     1900.55     1902.68     66.50 o 
   0   1   1     6005.45     5597.91    165.51 o 
   1   1   1      749.95      747.70     16.30 o 
   2   1   1     2458.40     2202.79     48.15 o 
   3   1   1       49.51       43.74      1.89 o 
   4   1   1      489.80      474.63     11.01 o 
   5   1   1       90.16       83.80      2.76 o 
   6   1   1     2296.15     2191.01     48.15 o 
   7   1   1       19.84       19.07      1.74 o 
   8   1   1       59.47       46.92      2.38 o 
   9   1   1       18.35       24.04      2.61 o 
  10   1   1      477.75      467.35     13.25 o 
  11   1   1      705.27      700.86     21.98 o 
  12   1   1       87.35       95.10      4.68 o 
  13   1   1       22.99       14.84      3.93 o 
  14   1   1       12.62       24.28      9.25 o 
  15   1   1       16.61       18.22      6.57 o 
  16   1   1       11.54       11.57      7.28 o 
 -16   2   1       23.41       38.09     12.99 o 
 -15   2   1       33.44       27.98      6.86 o 
 -14   2   1        9.28       14.04      3.58 o 
 -13   2   1      117.81      100.89      6.52 o 
 -12   2   1      120.93       95.89      6.80 o 
 -11   2   1        0.17        1.77      2.43 o 
 -10   2   1     1314.33     1291.10     39.74 o 
  -9   2   1      775.39      756.03     21.51 o 
  -8   2   1        3.08        3.77      1.69 o 
  -7   2   1      453.05      502.38     11.90 o 
  -6   2   1     4570.52     4763.81    104.62 o 
  -5   2   1      104.48      102.23      3.28 o 
  -4   2   1     4505.06     3989.70     93.03 o 
  -3   2   1    15540.33    14835.49    366.74 o 
  -2   2   1    15797.84    15059.38    446.44 o 
  -1   2   1     1692.22     1613.67     64.18 o 
   0   2   1      308.87      318.48      8.11 o 
   2   2   1      369.36      358.88     10.60 o 
   3   2   1     1040.30      875.35     19.53 o 
   4   2   1     2409.27     2269.38     47.56 o 
   5   2   1     1379.63     1350.73     28.84 o 
   6   2   1      653.49      660.91     15.52 o 
   7   2   1      218.59      236.30      6.87 o 
   8   2   1      864.22      823.84     21.35 o 
   9   2   1      633.83      638.17     17.69 o 
  10   2   1       13.36        8.12      2.41 o 
  11   2   1      450.81      453.01     15.29 o 
  12   2   1      791.01      862.88     27.47 o 
  13   2   1      129.98      125.83      6.56 o 
  14   2   1      125.76      136.81     14.35 o 
  15   2   1      117.36      158.94     14.06 o 
  16   2   1        9.14        0.90      7.32 o 
 -16   3   1      120.12      125.54     24.51 o 
 -15   3   1        6.00        0.97      4.82 o 
 -14   3   1       29.78       30.20      4.65 o 
 -13   3   1        6.95        4.36      2.86 o 
 -12   3   1       49.35       46.60      3.90 o 
 -11   3   1       12.33        7.98      2.77 o 
 -10   3   1        5.83        1.40      2.02 o 
  -9   3   1       69.99       70.83      3.53 o 
  -8   3   1      489.65      431.89     12.08 o 
  -7   3   1      673.28      642.33     16.23 o 
  -6   3   1      224.64      242.91      6.83 o 
  -5   3   1      275.41      285.56      7.40 o 
  -4   3   1      976.31      846.25     18.92 o 
  -3   3   1       87.39       81.41      2.88 o 
  -2   3   1      282.46      283.41     11.87 o 
  -1   3   1      296.08      283.40      8.04 o 
   0   3   1      270.50      290.32      7.95 o 
   1   3   1       41.70       43.68      1.93 o 
   2   3   1      523.80      528.10     12.35 o 
   3   3   1       50.97       43.79      2.41 o 
   4   3   1      719.97      699.96     18.96 o 
   5   3   1      182.84      171.79      5.61 o 
   6   3   1      710.08      670.04     15.69 o 
   7   3   1        5.95        2.96      1.55 o 
   8   3   1      831.82      824.12     21.63 o 
   9   3   1        0.17       -0.83      1.86 o 
  10   3   1      506.48      532.72     15.64 o 
  11   3   1     1348.32     1278.82     43.37 o 
  12   3   1       38.00       46.78      3.82 o 
  13   3   1        0.05       -3.18      3.39 o 
  14   3   1       74.11       81.18      7.60 o 
  15   3   1      112.87      103.06     13.82 o 
  16   3   1        9.27       13.52      8.53 o 
 -16   4   1        2.99        7.90      6.40 o 
 -15   4   1       32.05       22.83      6.49 o 
 -14   4   1       27.10       21.78      4.12 o 
 -13   4   1        0.18        2.60      3.07 o 
 -12   4   1       40.07       30.77      3.49 o 
 -11   4   1      353.21      358.49     13.59 o 
 -10   4   1      267.64      268.43      9.10 o 
  -9   4   1      239.44      210.20      7.19 o 
  -8   4   1       63.09       62.94      3.01 o 
  -7   4   1      115.61      122.19      4.44 o 
  -6   4   1       89.64       91.47      3.27 o 
  -5   4   1     1746.44     1621.24     39.49 o 
  -4   4   1      314.68      298.68      7.89 o 
  -3   4   1        1.56        2.10      1.37 o 
  -2   4   1        9.45       12.40      1.45 o 
  -1   4   1     1450.34     1417.54     38.85 o 
   0   4   1     2519.55     2536.86     71.23 o 
   1   4   1     2386.80     2312.80     87.39 o 
   2   4   1        0.01        0.80      1.48 o 
   3   4   1       40.21       35.58      2.50 o 
   4   4   1      378.67      352.61      9.12 o 
   5   4   1     1457.50     1556.47     43.00 o 
   6   4   1      110.93      120.19      4.15 o 
   7   4   1      211.07      197.87      6.04 o 
   8   4   1      237.10      216.54      7.12 o 
   9   4   1      280.55      263.22      9.49 o 
  10   4   1       63.33       60.96      3.96 o 
  11   4   1       43.09       45.90      3.61 o 
  12   4   1      337.92      325.80     12.79 o 
  13   4   1       32.06       33.31      4.75 o 
  14   4   1        6.13        9.93      5.65 o 
  15   4   1       80.46       80.00      8.65 o 
  16   4   1       38.99       46.30     10.09 o 
 -16   5   1       13.19       11.06     10.42 o 
 -15   5   1       49.27       36.01      8.24 o 
 -14   5   1        9.43        1.44      3.81 o 
 -13   5   1        5.76        7.66      3.10 o 
 -12   5   1       11.25       10.50      2.96 o 
 -11   5   1      138.00      122.30      5.75 o 
 -10   5   1      136.67      134.07      5.45 o 
  -9   5   1      333.41      340.30     10.51 o 
  -8   5   1       42.46       43.40      2.67 o 
  -7   5   1        8.15        7.71      1.61 o 
  -6   5   1        0.08        1.38      1.07 o 
  -5   5   1      428.28      392.08     10.26 o 
  -4   5   1      257.30      231.23      7.24 o 
  -3   5   1      637.21      586.31     14.98 o 
  -2   5   1       22.27       19.90      1.59 o 
  -1   5   1     2331.02     2324.79     64.46 o 
   0   5   1     2338.44     2371.42     66.43 o 
   1   5   1     4050.19     4244.50    120.96 o 
   2   5   1     3829.32     4075.16    100.30 o 
   3   5   1     1591.94     1656.44     46.55 o 
   4   5   1     1021.01      986.25     23.03 o 
   5   5   1       99.42      106.03      5.56 o 
   6   5   1      434.73      417.35     10.85 o 
   7   5   1       59.58       72.36      3.39 o 
   8   5   1       25.07       27.25      3.07 o 
   9   5   1      314.41      337.43     10.74 o 
  10   5   1       12.47        7.63      2.41 o 
  11   5   1        0.13        7.07      2.87 o 
  12   5   1        3.81        9.31      3.42 o 
  13   5   1        0.00        1.06      3.50 o 
  14   5   1       43.87       67.84     12.26 o 
  15   5   1        9.17       12.91      7.00 o 
  16   5   1        4.08       15.51     10.28 o 
 -16   6   1       38.18       36.63      8.09 o 
 -15   6   1       88.02      110.91     11.12 o 
 -14   6   1       54.73       65.17      5.54 o 
 -13   6   1      435.48      443.11     16.63 o 
 -12   6   1      131.39      129.26      6.04 o 
 -11   6   1      133.08      134.12      6.78 o 
 -10   6   1       82.76       82.12      4.65 o 
  -9   6   1       25.49       24.85      2.27 o 
  -8   6   1      235.24      233.53      7.06 o 
  -7   6   1      327.85      314.29      8.37 o 
  -6   6   1      225.34      207.49      7.87 o 
  -5   6   1      466.04      436.43     14.18 o 
  -4   6   1      552.27      525.44     19.80 o 
  -3   6   1       19.09       23.45      2.40 o 
  -2   6   1      216.73      210.02      6.58 o 
  -1   6   1      383.74      406.47     11.62 o 
   0   6   1     4287.37     4353.63    112.09 o 
   1   6   1      102.74       96.35      5.65 o 
   2   6   1      369.52      376.37     12.41 o 
   3   6   1        0.06       -1.13      1.49 o 
   4   6   1      615.01      614.47     18.51 o 
   5   6   1      741.75      703.21     18.23 o 
   6   6   1     1491.85     1496.63     42.50 o 
   7   6   1        0.00        0.34      1.87 o 
   8   6   1      222.05      220.27      7.35 o 
   9   6   1      395.17      395.39     13.14 o 
  10   6   1       39.46       32.70      3.18 o 
  11   6   1       49.04       43.20      4.17 o 
  12   6   1        3.36        4.49      3.23 o 
  13   6   1       16.93       18.57      5.00 o 
  14   6   1        1.38        8.16      6.79 o 
  15   6   1        4.38        3.07      6.53 o 
  16   6   1        4.86        4.00      7.81 o 
 -16   7   1      170.27      176.88     14.91 o 
 -15   7   1       84.39       93.57     10.12 o 
 -14   7   1       10.09        8.26      4.26 o 
 -13   7   1      135.48      126.00      7.05 o 
 -12   7   1        0.66       -1.92      2.58 o 
 -11   7   1       16.77       18.80      3.05 o 
 -10   7   1      696.89      692.48     21.64 o 
  -9   7   1      185.89      171.35      6.18 o 
  -8   7   1      238.61      229.39      7.93 o 
  -7   7   1      160.80      168.07      5.33 o 
  -6   7   1       31.96       39.65      3.02 o 
  -5   7   1      315.61      294.53      8.76 o 
  -4   7   1       76.57       89.84      4.29 o 
  -3   7   1        0.76        0.99      1.32 o 
  -2   7   1      307.76      365.64     15.36 o 
  -1   7   1      630.79      602.39     20.26 o 
   0   7   1      311.16      325.40      9.52 o 
   1   7   1     3733.29     4018.80    110.17 o 
   2   7   1       30.17       36.54      4.59 o 
   3   7   1        3.60       -0.89      1.91 o 
   4   7   1        0.27        6.96      2.13 o 
   5   7   1      865.00      887.56     26.84 o 
   6   7   1       24.65       33.88      3.39 o 
   7   7   1       13.63        8.02      1.67 o 
   8   7   1       39.95       47.27      3.19 o 
   9   7   1       46.41       45.05      3.25 o 
  10   7   1      248.74      261.86     10.29 o 
  11   7   1      317.73      331.89     12.70 o 
  12   7   1       29.54       31.37      5.48 o 
  13   7   1       89.20      101.92     12.12 o 
  14   7   1        0.87       -1.11      6.38 o 
  15   7   1       34.39       42.31      9.56 o 
 -15   8   1        9.35        8.35      6.56 o 
 -14   8   1       13.69        9.74      4.70 o 
 -13   8   1       35.35       42.81      5.11 o 
 -12   8   1        0.55        2.23      2.90 o 
 -11   8   1      196.32      206.43      8.64 o 
 -10   8   1        0.20        5.74      2.45 o 
  -9   8   1       55.84       53.50      3.44 o 
  -8   8   1      468.18      451.65     13.51 o 
  -7   8   1        1.82       -1.96      2.13 o 
  -6   8   1       93.62      104.71      4.22 o 
  -5   8   1       41.88       38.64      2.75 o 
  -4   8   1      582.88      566.85     15.07 o 
  -3   8   1     1743.51     1700.37     49.05 o 
  -2   8   1     1959.37     1927.58     53.74 o 
  -1   8   1      784.13      750.04     24.70 o 
   0   8   1     1164.00     1252.40     36.37 o 
   1   8   1      128.20      141.85      5.61 o 
   2   8   1      107.71       99.48      4.31 o 
   3   8   1       28.03       21.80      2.40 o 
   4   8   1        2.49       -1.58      2.07 o 
   5   8   1       66.99       50.84      2.87 o 
   6   8   1     1236.82     1191.53     36.28 o 
   7   8   1        2.15        5.04      2.80 o 
   8   8   1       68.42       63.38      3.64 o 
   9   8   1        0.60       -1.61      2.51 o 
  10   8   1        3.56        4.93      2.37 o 
  11   8   1       60.40       53.63      4.75 o 
  12   8   1      317.72      309.10     13.92 o 
  13   8   1       13.69       20.10      5.45 o 
  14   8   1        6.46        7.63      5.44 o 
  15   8   1        3.33       -3.82      6.95 o 
 -15   9   1        3.69        1.15      6.62 o 
 -14   9   1        3.42        5.02      4.32 o 
 -13   9   1       45.68       46.52      4.65 o 
 -12   9   1        6.96        6.18      3.21 o 
 -11   9   1      186.95      198.83      8.25 o 
 -10   9   1       15.90       23.71      2.83 o 
  -9   9   1       79.79       83.07      5.62 o 
  -8   9   1       98.39       94.77      4.39 o 
  -7   9   1        3.57        7.10      2.36 o 
  -6   9   1       13.61       13.20      2.34 o 
  -5   9   1       16.08       16.53      2.43 o 
  -4   9   1      717.37      750.96     20.33 o 
  -3   9   1      719.77      678.92     19.80 o 
  -2   9   1      164.30      173.13      6.08 o 
  -1   9   1      837.75      851.21     25.83 o 
   0   9   1      972.01     1090.52     34.82 o 
   1   9   1      164.23      192.68      7.14 o 
   2   9   1      254.71      249.43     10.38 o 
   3   9   1      312.88      292.38     11.85 o 
   4   9   1      241.05      243.68     11.95 o 
   5   9   1        3.72        4.79      2.53 o 
   6   9   1      278.29      273.44      8.16 o 
   7   9   1        0.06        5.36      2.65 o 
   8   9   1       92.77      101.80      4.79 o 
   9   9   1      153.31      140.64      5.71 o 
  10   9   1        5.64        0.73      2.64 o 
  11   9   1      115.16      102.05      6.79 o 
  12   9   1       39.97       46.17      4.91 o 
  13   9   1      108.12      115.27     11.14 o 
  14   9   1       21.74       22.58      6.36 o 
  15   9   1        4.92        2.98      6.82 o 
 -15  10   1        3.67        1.03      7.85 o 
 -14  10   1       15.33       19.81      5.71 o 
 -13  10   1       45.59       56.50      5.50 o 
 -12  10   1      250.51      254.82     12.05 o 
 -11  10   1        0.13       -2.62      2.62 o 
 -10  10   1       64.30       55.17      3.98 o 
  -9  10   1      421.88      415.19     13.10 o 
  -8  10   1       61.63       66.48      3.94 o 
  -7  10   1       43.11       53.09      4.21 o 
  -6  10   1       79.12       84.46      4.60 o 
  -5  10   1       75.38       92.87      5.00 o 
  -4  10   1        0.85        1.72      1.82 o 
  -3  10   1      503.18      545.81     17.55 o 
  -2  10   1     2946.61     3267.16    101.89 o 
  -1  10   1       75.21       89.83      5.38 o 
   0  10   1     1551.08     1806.30     62.60 o 
   1  10   1      528.17      613.02     19.14 o 
   2  10   1        6.71        6.92      2.10 o 
   3  10   1        1.87        4.85      2.21 o 
   4  10   1      433.02      393.99     14.20 o 
   5  10   1       14.38        9.10      2.85 o 
   6  10   1        7.01        9.71      2.91 o 
   7  10   1       10.14        8.25      2.47 o 
   8  10   1      770.51      776.37     23.50 o 
   9  10   1       89.58       82.62      5.30 o 
  10  10   1       53.34       40.95      5.43 o 
  11  10   1      278.60      299.05     12.11 o 
  12  10   1        7.34        6.11      4.37 o 
  13  10   1       88.51       90.90      8.35 o 
  14  10   1       77.42       83.28      9.61 o 
  15  10   1      123.46      169.39     16.07 o 
 -15  11   1        1.23       -3.41      7.97 o 
 -14  11   1       16.14       26.95      6.60 o 
 -13  11   1       38.95       50.07      7.75 o 
 -12  11   1        0.57       -0.11      3.59 o 
 -11  11   1        1.95        3.66      2.92 o 
 -10  11   1      384.79      404.47     13.79 o 
  -9  11   1      195.97      204.47      8.00 o 
  -8  11   1        2.17        6.36      2.52 o 
  -7  11   1       16.87       14.11      2.81 o 
  -6  11   1       29.66       27.65      3.18 o 
  -5  11   1       74.53       79.19      4.30 o 
  -4  11   1       14.25       19.31      2.87 o 
  -3  11   1      174.12      156.17      5.93 o 
  -2  11   1        3.93        3.69      1.81 o 
  -1  11   1      584.25      593.91     21.15 o 
   0  11   1      168.79      152.83      8.72 o 
   1  11   1      365.30      382.63     12.52 o 
   2  11   1       68.06       69.90      3.67 o 
   3  11   1       69.27       72.28      4.36 o 
   4  11   1       36.01       31.83      3.56 o 
   5  11   1      114.52      122.90      5.97 o 
   6  11   1      366.61      351.50     13.01 o 
   7  11   1        0.03        0.35      2.43 o 
   8  11   1        3.84        4.51      2.50 o 
   9  11   1       12.53        9.79      2.68 o 
  10  11   1       50.68       47.35      4.58 o 
  11  11   1       27.50       25.31      4.23 o 
  12  11   1        3.06        8.34      4.41 o 
  13  11   1       79.45      106.18     10.26 o 
  14  11   1       52.22       58.11      8.05 o 
 -14  12   1       10.23       28.69      7.43 o 
 -13  12   1       54.22       49.75      6.46 o 
 -12  12   1       25.52       24.74      4.65 o 
 -11  12   1      212.16      224.78     10.86 o 
 -10  12   1        0.18        7.29      3.07 o 
  -9  12   1      105.34      109.16      6.17 o 
  -8  12   1       15.83       21.23      3.64 o 
  -7  12   1        0.20        0.66      2.52 o 
  -6  12   1       51.45       49.03      4.02 o 
  -5  12   1        3.35        3.19      2.70 o 
  -4  12   1       51.82       50.35      3.33 o 
  -3  12   1     1536.69     1720.54     59.42 o 
  -2  12   1       48.46       47.88      3.25 o 
  -1  12   1      430.49      451.99     17.25 o 
   0  12   1        0.54       -1.59      2.16 o 
   1  12   1       40.45       45.30      3.36 o 
   2  12   1        0.26        4.03      2.11 o 
   3  12   1       93.90      102.58      5.45 o 
   4  12   1      739.48      752.46     22.20 o 
   5  12   1      131.04      116.73      5.95 o 
   6  12   1      391.32      397.54     14.75 o 
   7  12   1       34.00       28.89      3.48 o 
   8  12   1        0.54        1.72      2.87 o 
   9  12   1      740.82      783.07     25.37 o 
  10  12   1        5.31        6.34      3.99 o 
  11  12   1        5.82        4.50      4.14 o 
  12  12   1       72.47       93.31      7.74 o 
  13  12   1       64.21       72.32      8.02 o 
  14  12   1       26.92       22.37      8.65 o 
 -14  13   1      111.24      123.41     20.13 o 
 -13  13   1       51.72       50.01      8.30 o 
 -12  13   1       45.26       52.42      8.92 o 
 -11  13   1       30.64       39.05      4.74 o 
 -10  13   1      227.17      244.65     10.13 o 
  -9  13   1      205.65      224.92      9.23 o 
  -8  13   1      506.16      517.93     17.34 o 
  -7  13   1       62.63       65.62      4.67 o 
  -6  13   1        4.02        2.77      3.47 o 
  -5  13   1       13.85       17.35      3.18 o 
  -4  13   1       51.76       46.99      4.02 o 
  -3  13   1       23.50       16.69      3.20 o 
  -2  13   1      131.14      124.79      9.41 o 
  -1  13   1        4.11        2.88      2.50 o 
   0  13   1       11.03       10.12      2.66 o 
   1  13   1      513.53      524.73     21.98 o 
   2  13   1      100.50       89.05      4.43 o 
   3  13   1       70.39       63.22      4.51 o 
   4  13   1       73.83       73.76      4.93 o 
   5  13   1       29.63       19.46      3.63 o 
   6  13   1      219.97      219.72      9.32 o 
   7  13   1      168.33      167.01      8.21 o 
   8  13   1      208.88      226.66      9.47 o 
   9  13   1       11.06       15.05      3.75 o 
  10  13   1      115.63      117.76      7.40 o 
  11  13   1        9.30       12.55      4.59 o 
  12  13   1       97.47      104.18     10.09 o 
  13  13   1      117.27      125.32     17.02 o 
  14  13   1       24.06       25.16      9.65 o 
 -13  14   1      305.76      323.01     27.41 o 
 -12  14   1      136.76      143.82     10.92 o 
 -11  14   1       17.87       20.45      5.09 o 
 -10  14   1      640.23      754.39     28.57 o 
  -9  14   1       98.18       86.94      6.32 o 
  -8  14   1      155.69      151.41      7.38 o 
  -7  14   1       29.10       34.37      4.18 o 
  -6  14   1       94.52       90.60      5.71 o 
  -5  14   1        1.71        4.01      2.63 o 
  -4  14   1        0.09        1.69      2.52 o 
  -3  14   1      288.11      256.77     10.90 o 
  -2  14   1        2.36        6.79      2.88 o 
  -1  14   1      157.01      161.81      7.50 o 
   0  14   1      224.76      211.68      9.83 o 
   1  14   1       94.97      102.59      5.80 o 
   2  14   1      148.90      162.89      9.03 o 
   3  14   1      426.22      417.52     17.56 o 
   4  14   1       26.72       21.78      4.19 o 
   5  14   1     1777.01     1803.76     63.23 o 
   6  14   1     1023.36     1038.56     36.07 o 
   7  14   1      607.67      601.89     24.85 o 
   8  14   1      987.07     1175.10     38.35 o 
   9  14   1       65.81       63.71      4.89 o 
  10  14   1       64.37       69.70      6.02 o 
  11  14   1       17.87       20.49      4.90 o 
  12  14   1        7.52       17.72      7.63 o 
  13  14   1       13.58       15.92      7.76 o 
 -13  15   1       63.15       61.11     16.01 o 
 -12  15   1        8.05       14.20      6.89 o 
 -11  15   1       47.85       56.99      7.06 o 
 -10  15   1       72.44       80.64      6.87 o 
  -9  15   1        6.88        3.37      4.02 o 
  -8  15   1       33.87       33.62      6.16 o 
  -7  15   1       18.49       19.62      4.60 o 
  -6  15   1        9.33       12.79      4.75 o 
  -5  15   1       39.74       36.97      4.41 o 
  -4  15   1        2.49        3.43      2.91 o 
  -3  15   1        3.54        5.97      4.36 o 
  -2  15   1       47.07       45.43      4.28 o 
  -1  15   1        2.55        0.97      2.87 o 
   0  15   1      356.03      348.30     14.67 o 
   1  15   1      296.75      293.25     12.82 o 
   2  15   1       73.20       76.50      4.83 o 
   3  15   1       47.57       41.68      4.39 o 
   4  15   1        5.02       12.71      3.58 o 
   5  15   1      730.50      701.55     28.16 o 
   6  15   1       92.58       82.71      7.33 o 
   7  15   1      159.17      164.42      9.41 o 
   8  15   1      230.67      235.95     11.30 o 
   9  15   1        0.20        2.99      4.14 o 
  10  15   1      103.07       98.69      9.27 o 
  11  15   1       18.78       28.83      5.59 o 
  12  15   1       23.12       34.12      7.95 o 
  13  15   1        2.09       -0.78      9.17 o 
 -12  16   1      113.11      149.95     15.52 o 
 -11  16   1      111.80      142.30     11.87 o 
 -10  16   1        0.70        1.60      4.87 o 
  -9  16   1      586.65      619.71     24.35 o 
  -8  16   1       45.29       47.46      5.90 o 
  -7  16   1        0.00       -4.77      6.22 o 
  -6  16   1      232.67      227.29     10.54 o 
  -5  16   1      205.96      197.41     11.42 o 
  -4  16   1      301.70      262.60     11.07 o 
  -3  16   1       90.56       88.59      5.84 o 
  -2  16   1        2.52        0.17      3.29 o 
  -1  16   1      275.95      268.73     11.25 o 
   0  16   1      147.88      156.40      8.83 o 
   1  16   1      869.79      804.31     34.18 o 
   2  16   1       87.04       93.47      5.71 o 
   3  16   1      160.23      166.90      8.42 o 
   4  16   1      567.59      542.06     20.91 o 
   5  16   1      207.77      191.26     11.22 o 
   6  16   1       11.76        8.97      3.85 o 
   7  16   1       73.38       79.54      7.66 o 
   8  16   1      209.01      227.01     11.43 o 
   9  16   1       45.05       39.38      5.65 o 
  10  16   1        3.41        4.00      4.63 o 
  11  16   1       37.77       39.88      7.41 o 
  12  16   1        5.86        7.13      7.86 o 
 -12  17   1        1.69       -6.22      6.22 o 
 -11  17   1        0.03       10.18      7.22 o 
 -10  17   1       41.94       42.63      7.79 o 
  -9  17   1        9.19        1.81      9.23 o 
  -8  17   1      141.43      162.51      9.08 o 
  -7  17   1        3.98        7.50      4.45 o 
  -6  17   1        0.75       -0.02      3.70 o 
  -5  17   1       75.47       72.02      5.64 o 
  -4  17   1       60.30       43.23      4.43 o 
  -3  17   1      100.64       88.93      6.81 o 
  -2  17   1        9.84       23.53      3.76 o 
  -1  17   1      139.35      136.24      7.81 o 
   0  17   1      183.98      166.36      8.40 o 
   1  17   1      166.59      162.47     11.48 o 
   2  17   1        9.63       12.15      3.46 o 
   3  17   1      155.83      138.58     10.15 o 
   4  17   1        2.63       -0.26      3.96 o 
   5  17   1       44.05       55.03      6.93 o 
   6  17   1        0.03        6.72      4.04 o 
   7  17   1       43.99       50.57      8.18 o 
   8  17   1       22.59       22.47      5.44 o 
   9  17   1        0.85       -0.77      5.97 o 
  10  17   1        9.41        8.86      6.27 o 
  11  17   1       47.53       34.96     13.87 o 
  12  17   1        4.56       13.23      6.81 o 
 -11  18   1       41.12       34.43     11.20 o 
 -10  18   1       34.14       31.50      5.83 o 
  -9  18   1       34.16       41.15      8.24 o 
  -8  18   1       12.57        8.55      5.37 o 
  -7  18   1       25.34       21.83      4.88 o 
  -6  18   1        2.64        1.60      3.84 o 
  -5  18   1       82.93       75.68      5.98 o 
  -4  18   1       36.97       21.56      7.37 o 
  -3  18   1      467.16      502.06     19.78 o 
  -2  18   1       60.83       36.68      4.71 o 
  -1  18   1       26.18       30.47      4.50 o 
   0  18   1       13.88       22.90      3.77 o 
   1  18   1        2.95        5.12      4.09 o 
   2  18   1       12.75       10.64      3.49 o 
   3  18   1      144.17      126.85      8.91 o 
   4  18   1       11.20        6.13      5.85 o 
   5  18   1        0.00        3.32      4.32 o 
   6  18   1      453.45      471.21     19.82 o 
   7  18   1        1.68        3.69      5.72 o 
   8  18   1        5.49        5.77      4.59 o 
   9  18   1       86.68       92.75      9.43 o 
  10  18   1        0.07        1.21      6.57 o 
  11  18   1        0.59        8.21      6.86 o 
 -10  19   1       90.05      107.59     14.96 o 
  -9  19   1       20.66       23.46      6.10 o 
  -8  19   1       36.51       39.83      7.84 o 
  -7  19   1        5.29       13.05      4.71 o 
  -6  19   1        0.31       -1.89      3.70 o 
  -5  19   1       25.05       16.91      4.68 o 
  -4  19   1        0.86        7.21      4.35 o 
  -3  19   1        0.47       -0.64      3.85 o 
  -2  19   1        7.07       17.41      4.53 o 
  -1  19   1        5.44        8.17      5.68 o 
   0  19   1      281.85      286.32     15.39 o 
   1  19   1       97.20      122.48      7.59 o 
   2  19   1       12.79       15.04      3.75 o 
   3  19   1        6.35       10.08      5.50 o 
   4  19   1       47.74       49.95      6.71 o 
   5  19   1      239.28      235.59     13.21 o 
   6  19   1       31.26       27.34      5.67 o 
   7  19   1       14.68       14.42      4.96 o 
   8  19   1       18.42       12.38      5.91 o 
   9  19   1        0.00        6.31      7.14 o 
  10  19   1        1.19        7.41      7.48 o 
 -10  20   1       86.57      102.39     15.32 o 
  -9  20   1       68.70       78.61     10.67 o 
  -8  20   1       12.78       14.52      6.48 o 
  -7  20   1        2.84        5.85      5.39 o 
  -6  20   1        0.42        5.91      6.75 o 
  -5  20   1       29.65       26.14      5.29 o 
  -4  20   1       22.94       18.57      4.69 o 
  -3  20   1      129.82      110.67      7.46 o 
  -2  20   1      161.12      130.85     10.07 o 
  -1  20   1       26.75       22.98      5.21 o 
   0  20   1       94.33       86.35      7.77 o 
   1  20   1      176.61      186.62     10.54 o 
   2  20   1        0.12       10.89      4.47 o 
   3  20   1       30.00       34.79      8.29 o 
   4  20   1       26.97       30.20      5.84 o 
   5  20   1       74.18       80.36      7.04 o 
   6  20   1       50.26       37.65      7.82 o 
   7  20   1       11.56       21.70      5.61 o 
   8  20   1        3.82        0.06      6.68 o 
   9  20   1        5.97       -1.65      6.60 o 
  -9  21   1        0.26       14.51     11.84 o 
  -8  21   1        2.75       -3.36     10.10 o 
  -7  21   1      214.80      228.04     15.93 o 
  -6  21   1        0.04        1.14      6.15 o 
  -5  21   1        1.44        1.30      5.14 o 
  -4  21   1       69.53       66.05      6.84 o 
  -3  21   1       30.97       29.32      5.23 o 
  -2  21   1        0.47       -2.01      5.27 o 
  -1  21   1       48.51       50.35      7.01 o 
   0  21   1       26.74       20.78      5.51 o 
   1  21   1       78.06       71.56      6.80 o 
   2  21   1      143.19      130.18      8.05 o 
   3  21   1       41.72       47.60      8.03 o 
   4  21   1        4.69        4.71      4.80 o 
   5  21   1        4.92        4.02      5.04 o 
   6  21   1       17.31       21.12      6.95 o 
   7  21   1        1.48       10.76      7.17 o 
   8  21   1       47.75       37.24      8.19 o 
  -8  22   1        4.32       -0.74     24.12 o 
  -7  22   1        0.03       -9.70     11.70 o 
  -6  22   1       74.53       77.08      8.95 o 
  -5  22   1       64.15       63.76      8.54 o 
  -4  22   1       60.40       58.44      8.47 o 
  -3  22   1        1.07        6.24      7.56 o 
  -2  22   1        3.85       -4.05      6.22 o 
  -1  22   1       37.94       35.32      7.44 o 
   0  22   1      174.03      206.15     17.04 o 
   1  22   1      231.57      231.70     13.72 o 
   2  22   1       20.10       22.04      5.71 o 
   3  22   1       56.86       66.81      8.62 o 
   4  22   1        6.59        7.94      7.06 o 
   5  22   1      166.16      155.03     15.73 o 
   6  22   1        0.02        2.00      6.69 o 
   7  22   1       46.86       58.77      9.43 o 
  -6  23   1        1.26        2.32      9.59 o 
  -5  23   1      186.26      219.61     35.84 o 
  -4  23   1       40.74       35.44      8.35 o 
  -3  23   1       50.49       57.56     10.53 o 
  -2  23   1        3.74        3.51      6.30 o 
  -1  23   1       14.21       37.03      8.37 o 
   0  23   1       11.69       -1.15      9.52 o 
   1  23   1       42.51       37.10      8.12 o 
   2  23   1       12.10       15.45      9.66 o 
   3  23   1        0.06       -3.01      7.24 o 
   4  23   1        6.23        5.33      5.69 o 
   5  23   1       15.06       10.48      6.73 o 
   6  23   1        7.41       -4.20      8.19 o 
  -4  24   1       71.54       71.80     12.05 o 
  -3  24   1        0.03       11.04      9.06 o 
  -2  24   1        7.26       16.06      7.64 o 
  -1  24   1        3.98       10.78      8.33 o 
   0  24   1       28.13       17.66      6.57 o 
   1  24   1      154.20      181.88     14.63 o 
   2  24   1        2.54        6.80      7.52 o 
   3  24   1        5.63        2.05     12.03 o 
   4  24   1        7.69       -6.90     15.22 o 
   0  25   1        0.53       -3.45     15.55 o 
 -16   0   2       42.55       34.61     20.38 o 
 -15   0   2        5.70       -3.10     14.71 o 
 -14   0   2       71.71       79.16     12.65 o 
 -13   0   2        7.60       12.28      4.44 o 
 -12   0   2       16.26       14.62      4.33 o 
 -11   0   2      474.92      434.43     21.89 o 
 -10   0   2      132.82      149.80      8.81 o 
  -9   0   2      204.73      179.54      9.00 o 
  -8   0   2        3.65        8.18      4.21 o 
  -7   0   2      297.41      336.01     15.82 o 
  -6   0   2       20.03       34.01      4.34 o 
  -5   0   2    30950.90    36009.36   1576.57 o 
  -4   0   2     4598.12     4453.60    152.64 o 
  -3   0   2     4307.60     4284.41    259.89 o 
  -2   0   2     9025.77     8981.92    457.39 o 
  -1   0   2     3510.08     3696.71    102.24 o 
   0   0   2       68.36       52.55      2.35 o 
   1   0   2      758.45      750.66     19.02 o 
   2   0   2      694.82      718.15     20.26 o 
   3   0   2        0.94        1.35      1.68 o 
   4   0   2      515.13      522.73     16.99 o 
   5   0   2     3683.24     4090.22    175.32 o 
   6   0   2        0.00        2.33      2.57 o 
   7   0   2        8.08        5.28      2.82 o 
   8   0   2      190.14      205.52      9.65 o 
   9   0   2        0.78        0.32      2.91 o 
  10   0   2      165.19      190.67      9.44 o 
  11   0   2      223.43      206.74     11.78 o 
  12   0   2        0.05       -1.33      5.62 o 
  13   0   2     1042.71     1097.50     84.23 o 
  14   0   2       52.64       57.04     22.68 o 
  15   0   2       65.24       91.38     24.93 o 
  16   0   2       30.38       81.36     31.51 o 
 -16   1   2       29.08       16.33     13.20 o 
 -15   1   2        2.73        7.01     10.22 o 
 -14   1   2       11.27       17.16      4.03 o 
 -13   1   2      131.78      105.68      6.35 o 
 -12   1   2      112.32       86.17      4.83 o 
 -11   1   2      332.19      290.65     11.93 o 
 -10   1   2      756.72      767.55     24.16 o 
  -9   1   2     1236.98     1258.19     32.83 o 
  -8   1   2      644.42      634.78     17.43 o 
  -7   1   2     1334.99     1272.23     29.23 o 
  -6   1   2     1091.90      967.28     23.02 o 
  -5   1   2      106.80      124.70      3.55 o 
  -4   1   2     1418.61     1294.36     31.48 o 
  -3   1   2        1.22        4.61      1.84 o 
  -2   1   2        2.36       -0.08      1.08 o 
  -1   1   2      494.04      461.47      9.98 o 
   0   1   2     1081.03     1076.94     20.66 o 
   1   1   2      248.90      244.23      5.57 o 
   2   1   2      331.28      353.81      6.99 o 
   3   1   2      643.19      636.09     12.71 o 
   4   1   2      500.16      572.29     12.61 o 
   5   1   2      381.40      408.28      9.69 o 
   6   1   2      173.17      167.05      5.28 o 
   7   1   2       41.65       43.87      2.45 o 
   8   1   2       64.18       68.25      3.58 o 
   9   1   2       87.86       85.86      3.80 o 
  10   1   2       18.35       24.63      3.37 o 
  11   1   2     1127.01     1213.28     35.61 o 
  12   1   2      339.04      321.72     12.67 o 
  13   1   2       55.29       58.52      6.47 o 
  14   1   2      161.56      166.24     18.83 o 
  15   1   2       56.98       69.72      7.70 o 
  16   1   2       15.89       13.02      9.50 o 
 -16   2   2        6.36        6.91     14.71 o 
 -15   2   2        9.90       -6.93      9.99 o 
 -14   2   2       12.09       10.82      4.03 o 
 -13   2   2        0.64        1.10      3.94 o 
 -12   2   2        7.49        6.30      2.49 o 
 -11   2   2        1.54        0.31      2.16 o 
 -10   2   2        2.00        4.41      1.83 o 
  -9   2   2        0.16        4.58      1.95 o 
  -8   2   2        3.63        7.07      1.64 o 
  -7   2   2      488.57      476.76     11.25 o 
  -6   2   2      286.34      241.25      6.28 o 
  -5   2   2      102.89       88.96      3.26 o 
  -4   2   2      928.93      894.23     22.68 o 
  -3   2   2      613.24      543.71     13.82 o 
  -2   2   2      589.97      498.68     12.14 o 
  -1   2   2      851.65      825.44     24.44 o 
   0   2   2      749.64      716.72     15.28 o 
   1   2   2      957.58      932.93     18.59 o 
   2   2   2       12.31       10.96      1.26 o 
   3   2   2     1211.98     1230.37     25.48 o 
   4   2   2      653.63      704.87     14.93 o 
   5   2   2      895.79      919.78     21.10 o 
   6   2   2     1944.05     1998.39     45.87 o 
   7   2   2      168.31      149.48      7.93 o 
   8   2   2       26.94       21.57      2.54 o 
   9   2   2       72.45       66.77      3.34 o 
  10   2   2        2.06        2.55      2.28 o 
  11   2   2        0.01       -2.23      2.23 o 
  12   2   2      108.09       99.45      5.62 o 
  13   2   2       66.75       65.45      6.59 o 
  14   2   2       76.62       70.60      8.07 o 
  15   2   2        3.88       -0.18      7.43 o 
  16   2   2       63.85       78.01     13.23 o 
 -16   3   2        0.57        2.65     13.78 o 
 -15   3   2        6.06        1.74      7.82 o 
 -14   3   2        0.27        1.61      3.35 o 
 -13   3   2       57.47       47.99      4.71 o 
 -12   3   2       29.34       27.63      3.03 o 
 -11   3   2        7.02        7.31      2.59 o 
 -10   3   2      161.99      142.14      7.08 o 
  -9   3   2      321.06      307.05      9.02 o 
  -8   3   2        3.15        3.80      1.44 o 
  -7   3   2      837.43      788.55     18.21 o 
  -6   3   2      593.99      560.42     13.13 o 
  -5   3   2      693.26      697.81     17.72 o 
  -4   3   2     1036.12      969.09     30.30 o 
  -3   3   2       91.31       80.92      3.83 o 
  -2   3   2       66.63       67.38      5.99 o 
  -1   3   2      565.70      545.15     21.48 o 
   0   3   2     4066.44     4352.79     98.82 o 
   1   3   2      668.11      644.48     14.49 o 
   2   3   2     2695.44     2708.20     55.48 o 
   3   3   2      857.91      959.84     20.42 o 
   4   3   2      420.51      434.05      9.45 o 
   5   3   2        3.25        1.70      1.63 o 
   6   3   2       30.30       30.06      2.93 o 
   7   3   2       52.36       50.62      2.85 o 
   8   3   2       27.92       38.74      2.83 o 
   9   3   2      109.52      104.30      4.73 o 
  10   3   2        0.49        1.03      2.25 o 
  11   3   2      239.21      217.14      8.40 o 
  12   3   2        1.67        6.71      2.96 o 
  13   3   2        8.59       19.53      7.16 o 
  14   3   2       30.80       24.77      6.42 o 
  15   3   2        2.09        4.22      6.12 o 
  16   3   2        0.02        7.95     11.11 o 
 -16   4   2       15.02        9.37     11.63 o 
 -15   4   2       10.42       11.67      4.81 o 
 -14   4   2       31.79       44.66      4.65 o 
 -13   4   2       13.14       21.75      3.32 o 
 -12   4   2      302.58      312.64     10.94 o 
 -11   4   2        0.01        1.65      2.32 o 
 -10   4   2        3.45        5.00      2.01 o 
  -9   4   2        8.00        7.80      1.88 o 
  -8   4   2       24.45       19.35      1.97 o 
  -7   4   2       54.02       50.16      2.80 o 
  -6   4   2       37.40       29.46      2.60 o 
  -5   4   2      813.54      790.66     20.76 o 
  -4   4   2      879.78      831.79     27.58 o 
  -3   4   2      366.93      372.20     13.31 o 
  -2   4   2     3218.75     3199.26    133.01 o 
  -1   4   2       11.73       13.45      1.19 o 
   0   4   2      196.05      197.90      7.09 o 
   1   4   2     1078.66     1115.12     26.42 o 
   2   4   2      855.62      861.69     21.36 o 
   3   4   2     8744.39    10335.42    222.99 o 
   4   4   2        5.99        4.64      1.62 o 
   5   4   2     4468.01     5057.41    116.14 o 
   6   4   2       53.28       50.43      2.39 o 
   7   4   2       45.53       40.90      2.49 o 
   8   4   2      116.52      103.08      5.32 o 
   9   4   2      150.16      167.77      6.23 o 
  10   4   2        0.43        5.43      2.69 o 
  11   4   2       65.70       62.99      4.57 o 
  12   4   2      217.80      198.49      9.96 o 
  13   4   2      223.99      242.61     14.45 o 
  14   4   2       56.81       47.22      7.48 o 
  15   4   2        3.30        7.71      7.28 o 
 -16   5   2      123.45      133.89     29.66 o 
 -15   5   2       98.44      103.25     10.25 o 
 -14   5   2       73.62       70.81      6.20 o 
 -13   5   2       27.11       18.46      3.42 o 
 -12   5   2        2.42        2.74      2.62 o 
 -11   5   2      167.51      158.05      6.52 o 
 -10   5   2       37.74       32.20      2.55 o 
  -9   5   2        6.56        6.95      1.87 o 
  -8   5   2       32.71       45.82      3.08 o 
  -7   5   2      119.32      104.60      5.05 o 
  -6   5   2       30.88       30.02      2.20 o 
  -5   5   2      211.88      227.45      7.19 o 
  -4   5   2      202.86      191.98      5.91 o 
  -3   5   2     1067.31     1105.56     43.26 o 
  -2   5   2      145.35      157.81      5.07 o 
  -1   5   2      557.09      594.11     17.13 o 
   0   5   2      382.51      402.11     10.87 o 
   1   5   2       11.55       22.48      1.89 o 
   2   5   2       12.24       17.46      1.95 o 
   3   5   2       89.46       70.21      4.20 o 
   4   5   2      115.09      110.66      4.59 o 
   5   5   2      488.11      515.97     14.88 o 
   6   5   2      302.73      318.63      9.28 o 
   7   5   2      405.27      402.14     13.98 o 
   8   5   2      338.50      326.55     11.34 o 
   9   5   2        3.24        7.36      2.54 o 
  10   5   2      246.41      251.05     10.61 o 
  11   5   2       54.92       53.27      5.47 o 
  12   5   2      198.41      185.33      9.32 o 
  13   5   2        5.30        4.65      4.37 o 
  14   5   2        4.00       -1.27      7.00 o 
  15   5   2       26.22       29.41      8.55 o 
 -15   6   2       65.45       61.07      9.93 o 
 -14   6   2       18.54       26.48      4.05 o 
 -13   6   2        2.34        6.16      3.20 o 
 -12   6   2       39.39       36.98      3.45 o 
 -11   6   2        7.05        6.60      2.50 o 
 -10   6   2        1.66        6.55      2.20 o 
  -9   6   2       16.24       15.19      2.27 o 
  -8   6   2      434.79      431.12     14.53 o 
  -7   6   2        9.28       10.32      1.72 o 
  -6   6   2       47.58       49.66      3.65 o 
  -5   6   2      479.80      433.11     11.97 o 
  -4   6   2       96.76       87.33      3.04 o 
  -3   6   2       12.72        9.90      1.85 o 
  -2   6   2     2289.01     2217.37     68.14 o 
  -1   6   2      306.60      337.35     14.32 o 
   0   6   2     2258.88     2370.49     69.87 o 
   1   6   2     1854.71     2031.33     49.51 o 
   2   6   2      242.24      241.41      7.26 o 
   3   6   2       41.39       37.12      2.65 o 
   4   6   2      216.74      201.44      5.89 o 
   5   6   2       71.73       69.34      3.10 o 
   6   6   2     1027.83     1156.50     31.70 o 
   7   6   2       38.07       37.51      3.66 o 
   8   6   2       72.52       78.22      3.96 o 
   9   6   2      156.59      134.41      5.66 o 
  10   6   2       87.80       82.64      5.67 o 
  11   6   2      101.20      101.13      8.17 o 
  12   6   2        0.13        0.80      3.75 o 
  13   6   2        9.58       10.51      6.25 o 
  14   6   2       30.06       39.83      7.05 o 
  15   6   2       10.83       10.48      9.32 o 
 -15   7   2       19.87       27.19      6.57 o 
 -14   7   2       62.02       53.11      5.38 o 
 -13   7   2       51.77       59.35      4.90 o 
 -12   7   2       21.85       21.47      3.19 o 
 -11   7   2        2.24        0.98      2.37 o 
 -10   7   2      283.26      288.58     10.81 o 
  -9   7   2      102.01      121.86      5.03 o 
  -8   7   2       17.76       17.11      2.05 o 
  -7   7   2      976.59      971.86     27.77 o 
  -6   7   2        3.26        3.23      2.01 o 
  -5   7   2       43.47       40.02      2.26 o 
  -4   7   2      137.03      141.81      4.65 o 
  -3   7   2      160.23      171.10      6.02 o 
  -2   7   2       47.59       33.67      3.26 o 
  -1   7   2     1461.47     1670.16     50.34 o 
   0   7   2      934.76      943.82     29.47 o 
   1   7   2      114.59      143.20      6.94 o 
   2   7   2     1757.67     1937.72     51.47 o 
   3   7   2     4851.80     5309.46    137.81 o 
   4   7   2      215.68      217.29      7.72 o 
   5   7   2       76.24       98.25      4.00 o 
   6   7   2      123.63      137.37      5.06 o 
   7   7   2        1.50        3.12      2.26 o 
   8   7   2       16.95       15.80      2.68 o 
   9   7   2       49.61       56.80      4.22 o 
  10   7   2       40.62       35.06      3.40 o 
  11   7   2       27.31       26.93      3.80 o 
  12   7   2       25.64       25.59      5.73 o 
  13   7   2       43.58       49.70      7.13 o 
  14   7   2       44.10       30.34      7.04 o 
  15   7   2       62.97       80.39     13.69 o 
 -15   8   2       70.71      120.43     14.95 o 
 -14   8   2       21.70       33.45      7.10 o 
 -13   8   2        0.09        4.55      3.67 o 
 -12   8   2       51.85       50.43      4.56 o 
 -11   8   2      298.01      306.58     12.13 o 
 -10   8   2        1.82        0.61      2.48 o 
  -9   8   2       77.32       66.96      5.52 o 
  -8   8   2      277.92      287.70     10.64 o 
  -7   8   2      176.15      191.02      7.84 o 
  -6   8   2      135.76      146.67      5.37 o 
  -5   8   2     1355.62     1312.29     36.07 o 
  -4   8   2       14.18       12.88      1.86 o 
  -3   8   2      501.55      505.89     16.03 o 
  -2   8   2      169.47      185.98      6.47 o 
  -1   8   2     1831.80     1975.49     61.75 o 
   0   8   2       69.39       64.96      3.08 o 
   1   8   2     2210.30     2456.31     70.10 o 
   2   8   2       14.57       17.35      2.19 o 
   3   8   2      449.68      454.57     13.68 o 
   4   8   2        3.63        3.89      1.85 o 
   5   8   2      151.21      140.86      5.44 o 
   6   8   2       95.36      115.73      5.09 o 
   7   8   2      317.25      330.65     11.26 o 
   8   8   2        4.67        4.26      2.27 o 
   9   8   2      102.15       97.99      4.74 o 
  10   8   2        1.99        4.18      2.61 o 
  11   8   2      108.73       96.77      5.48 o 
  12   8   2       95.31       83.79     11.67 o 
  13   8   2        0.05        4.30      5.57 o 
  14   8   2       38.64       34.84      8.11 o 
  15   8   2       98.48      105.71     18.74 o 
 -15   9   2      119.00      123.67     15.61 o 
 -14   9   2       17.52        9.23      8.03 o 
 -13   9   2       54.59       60.46      7.15 o 
 -12   9   2        5.23        5.04      3.68 o 
 -11   9   2       75.99       78.99      7.16 o 
 -10   9   2       13.28       12.90      2.52 o 
  -9   9   2      347.47      332.81     11.70 o 
  -8   9   2     1050.10     1032.52     33.92 o 
  -7   9   2      589.29      586.29     19.19 o 
  -6   9   2       79.99       79.13      4.06 o 
  -5   9   2     1023.60     1006.76     30.10 o 
  -4   9   2      343.11      336.99     10.18 o 
  -3   9   2     1098.41     1107.66     36.87 o 
  -2   9   2      230.99      238.64      9.22 o 
  -1   9   2        0.38        0.88      1.72 o 
   0   9   2     1486.58     1642.80     49.01 o 
   1   9   2     1901.98     2036.60     60.95 o 
   2   9   2     1419.39     1552.54     42.20 o 
   3   9   2      125.04      124.49      5.10 o 
   4   9   2       13.26       17.47      2.44 o 
   5   9   2      159.76      151.18      5.51 o 
   6   9   2      204.35      192.62      7.18 o 
   7   9   2       11.43       16.23      2.95 o 
   8   9   2      345.89      326.63     11.15 o 
   9   9   2       63.31       48.95      4.72 o 
  10   9   2       34.72       35.46      3.82 o 
  11   9   2      160.94      160.12      9.23 o 
  12   9   2        8.31       14.26      8.03 o 
  13   9   2        1.85       -1.27      6.69 o 
  14   9   2        0.02        5.48      7.48 o 
 -15  10   2       68.72       60.10     12.44 o 
 -14  10   2        7.26        6.22      6.74 o 
 -13  10   2        3.11        1.05      4.79 o 
 -12  10   2        0.16        5.82      3.88 o 
 -11  10   2        8.90        7.71      2.68 o 
 -10  10   2      127.62      143.14      6.61 o 
  -9  10   2      127.58      147.79      6.17 o 
  -8  10   2      176.11      182.02      7.25 o 
  -7  10   2      121.97      148.96      9.02 o 
  -6  10   2        5.24        6.35      2.60 o 
  -5  10   2      630.38      667.61     21.35 o 
  -4  10   2      576.87      558.39     20.06 o 
  -3  10   2        8.60        6.53      1.92 o 
  -2  10   2      525.86      538.06     18.07 o 
  -1  10   2      519.60      524.82     19.10 o 
   0  10   2        2.80        2.26      1.88 o 
   1  10   2     2371.95     2345.90     75.13 o 
   2  10   2       49.71       53.89      4.15 o 
   3  10   2     1023.00     1023.40     28.58 o 
   4  10   2        8.81       12.28      2.53 o 
   5  10   2        3.20        2.91      2.01 o 
   6  10   2       81.20       68.57      3.83 o 
   7  10   2       43.30       41.30      3.00 o 
   8  10   2      128.13      130.10      6.06 o 
   9  10   2      588.02      575.79     18.42 o 
  10  10   2       43.54       40.30      4.63 o 
  11  10   2       18.00        8.83      4.47 o 
  12  10   2        3.17        9.78      5.85 o 
  13  10   2       33.95       27.72      8.09 o 
  14  10   2       30.21       26.95      8.44 o 
 -14  11   2       31.17       25.33      8.16 o 
 -13  11   2       18.47       23.30      6.01 o 
 -12  11   2        4.09        5.71      3.74 o 
 -11  11   2       18.37       13.51      3.77 o 
 -10  11   2      599.60      645.92     22.59 o 
  -9  11   2       90.18      100.44      4.78 o 
  -8  11   2      118.35      117.91      6.32 o 
  -7  11   2      817.10      878.06     28.09 o 
  -6  11   2        0.00       -1.22      2.08 o 
  -5  11   2       11.25       14.22      2.56 o 
  -4  11   2       67.03       57.49      3.85 o 
  -3  11   2       40.58       26.98      2.45 o 
  -2  11   2      319.39      353.94     12.95 o 
  -1  11   2       63.35       50.32      3.48 o 
   0  11   2      305.66      310.39     11.22 o 
   1  11   2      178.67      185.53      8.74 o 
   2  11   2      154.18      183.27      8.11 o 
   3  11   2      118.41      119.73      5.84 o 
   4  11   2      114.32      117.16      5.51 o 
   5  11   2       29.10       27.83      3.39 o 
   6  11   2      217.09      216.46      9.81 o 
   7  11   2       67.17       61.22      4.10 o 
   8  11   2      530.20      536.41     21.20 o 
   9  11   2      364.66      334.25     12.51 o 
  10  11   2       15.72       17.37      3.66 o 
  11  11   2       46.46       38.29      5.45 o 
  12  11   2       59.58       73.15      7.17 o 
  13  11   2      128.49      163.85     15.02 o 
  14  11   2        0.03       -3.16      7.72 o 
 -14  12   2       27.61       33.55      8.77 o 
 -13  12   2       10.47       13.09     12.74 o 
 -12  12   2      107.74      121.58     11.43 o 
 -11  12   2       22.46       26.96      3.74 o 
 -10  12   2       24.47       29.19      3.45 o 
  -9  12   2       32.99       34.79      3.76 o 
  -8  12   2       39.74       31.85      3.64 o 
  -7  12   2      271.36      287.85     14.17 o 
  -6  12   2       47.77       55.79      4.93 o 
  -5  12   2      194.01      210.37      9.20 o 
  -4  12   2      520.33      529.39     18.64 o 
  -3  12   2       54.99       47.64      4.57 o 
  -2  12   2      983.21     1027.24     36.37 o 
  -1  12   2       39.88       50.13      3.58 o 
   0  12   2      282.94      266.53      9.90 o 
   1  12   2        0.07        3.92      2.51 o 
   2  12   2      504.02      482.19     16.90 o 
   3  12   2     2099.20     2082.59     63.64 o 
   4  12   2      138.55      141.22      7.06 o 
   5  12   2     1493.10     1569.46     59.42 o 
   6  12   2      253.06      256.38      9.17 o 
   7  12   2       13.10       11.38      3.08 o 
   8  12   2       57.94       47.85      4.34 o 
   9  12   2        0.42        0.26      3.04 o 
  10  12   2       10.23        6.87      4.50 o 
  11  12   2       31.19       43.12      5.98 o 
  12  12   2        1.17       12.57      6.38 o 
  13  12   2       18.25       20.49      8.70 o 
  14  12   2       83.63       82.35     10.69 o 
 -13  13   2        0.02        2.07      7.43 o 
 -12  13   2       11.29        7.88      4.01 o 
 -11  13   2        0.81       -2.34      4.03 o 
 -10  13   2        8.30        7.30      2.96 o 
  -9  13   2      126.84      142.50      7.62 o 
  -8  13   2      544.90      590.36     19.37 o 
  -7  13   2        1.40        6.94      2.80 o 
  -6  13   2       16.02       16.40      3.04 o 
  -5  13   2      127.55      124.02      5.99 o 
  -4  13   2        0.30        4.57      2.19 o 
  -3  13   2      139.21      130.43      6.47 o 
  -2  13   2       81.10       95.43      5.41 o 
  -1  13   2       73.42       78.46      4.73 o 
   0  13   2       45.84       44.39      3.43 o 
   1  13   2       76.94       64.04      4.69 o 
   2  13   2      156.07      131.26      6.10 o 
   3  13   2       70.03       57.20      4.79 o 
   4  13   2      307.91      293.03     11.93 o 
   5  13   2       30.08       41.42      3.83 o 
   6  13   2      211.93      195.62      8.68 o 
   7  13   2       14.72       15.67      3.81 o 
   8  13   2      233.03      215.23      9.18 o 
   9  13   2      182.06      170.08      9.38 o 
  10  13   2       10.99       13.54      4.18 o 
  11  13   2       35.12       49.47     10.26 o 
  12  13   2        0.08        0.83      7.31 o 
  13  13   2       24.45       38.01      8.13 o 
 -13  14   2       66.68       48.34     10.26 o 
 -12  14   2       42.19       43.74      7.43 o 
 -11  14   2        3.12        7.57      4.42 o 
 -10  14   2        7.98        6.79      3.59 o 
  -9  14   2       62.96       62.11      4.69 o 
  -8  14   2      192.56      191.12      9.37 o 
  -7  14   2        0.56        2.80      2.91 o 
  -6  14   2       24.50       28.04      3.41 o 
  -5  14   2       89.23       81.25      4.92 o 
  -4  14   2       40.79       36.33      3.38 o 
  -3  14   2       71.75       77.35      4.71 o 
  -2  14   2      211.86      211.73      9.34 o 
  -1  14   2       13.92       11.00      3.42 o 
   0  14   2       36.74       32.44      3.83 o 
   1  14   2      417.56      417.03     16.00 o 
   2  14   2        2.82        6.49      2.72 o 
   3  14   2     1846.26     1902.71     74.27 o 
   4  14   2        2.77        6.32      3.32 o 
   5  14   2      841.14      880.74     30.35 o 
   6  14   2      123.60      116.73      6.04 o 
   7  14   2       13.79       19.85      4.27 o 
   8  14   2       10.12       12.45      3.81 o 
   9  14   2      189.68      191.78      9.92 o 
  10  14   2      133.27      151.22     10.00 o 
  11  14   2        7.19       14.19      6.52 o 
  12  14   2       40.28       55.95     15.41 o 
  13  14   2       10.45       10.25      8.22 o 
 -13  15   2       40.81       34.57      9.10 o 
 -12  15   2        0.04        4.50      7.96 o 
 -11  15   2       39.71       36.40      7.12 o 
 -10  15   2      277.67      293.27     15.33 o 
  -9  15   2        0.16        4.40      3.34 o 
  -8  15   2       53.46       52.57      6.60 o 
  -7  15   2      775.65      859.96     29.77 o 
  -6  15   2       70.33       82.94      6.65 o 
  -5  15   2       95.43      106.28      5.48 o 
  -4  15   2      240.52      214.88      9.58 o 
  -3  15   2      621.70      622.60     25.32 o 
  -2  15   2        0.29        1.30      2.82 o 
  -1  15   2       92.20       79.62      7.41 o 
   0  15   2       38.90       41.56      3.93 o 
   1  15   2      561.95      602.39     25.60 o 
   2  15   2      452.60      471.26     17.66 o 
   3  15   2      198.79      203.06     12.73 o 
   4  15   2      308.48      326.82     16.90 o 
   5  15   2       35.66       36.77      4.13 o 
   6  15   2      168.93      161.97      7.88 o 
   7  15   2        2.21        8.32      3.87 o 
   8  15   2       58.20       47.57      5.52 o 
   9  15   2       18.53        6.45      5.41 o 
  10  15   2        0.74        3.59      5.04 o 
  11  15   2        0.28        4.51      6.31 o 
  12  15   2        0.34        8.71      6.73 o 
 -12  16   2       74.05       91.81     14.08 o 
 -11  16   2        1.12       -7.85     11.60 o 
 -10  16   2        4.29        3.73      5.42 o 
  -9  16   2        0.10        4.42      4.61 o 
  -8  16   2       52.23       46.34      5.59 o 
  -7  16   2      103.22      104.50      6.18 o 
  -6  16   2       58.03       61.41      4.77 o 
  -5  16   2      124.69      107.10      5.91 o 
  -4  16   2      650.55      686.37     28.73 o 
  -3  16   2        1.38        1.34      2.94 o 
  -2  16   2      669.21      700.12     26.62 o 
  -1  16   2      177.72      192.51      9.68 o 
   0  16   2      366.71      334.84     15.24 o 
   1  16   2      536.91      533.81     23.04 o 
   2  16   2      529.97      499.51     21.29 o 
   3  16   2      375.44      357.54     14.32 o 
   4  16   2        0.85        3.16      3.08 o 
   5  16   2       43.22       31.62      7.35 o 
   6  16   2      335.43      325.03     14.76 o 
   7  16   2      290.10      267.87     14.25 o 
   8  16   2       36.62       35.69      6.04 o 
   9  16   2        5.04       10.02      6.60 o 
  10  16   2        9.38       13.58      6.21 o 
  11  16   2        6.30        6.13      6.59 o 
  12  16   2        3.56       -1.47      6.76 o 
 -11  17   2        1.28        1.06      6.95 o 
 -10  17   2        4.76        4.29      6.21 o 
  -9  17   2       73.06       65.60     10.35 o 
  -8  17   2       49.76       48.49      6.57 o 
  -7  17   2        5.82       10.51      5.36 o 
  -6  17   2       51.09       50.33      4.98 o 
  -5  17   2      292.67      299.07     14.49 o 
  -4  17   2       55.29       33.42      4.89 o 
  -3  17   2      104.89       79.96      7.68 o 
  -2  17   2        0.02       -1.42      3.21 o 
  -1  17   2        0.21        1.02      3.65 o 
   0  17   2      301.98      311.08     12.76 o 
   1  17   2     1611.30     1706.19     76.26 o 
   2  17   2       70.18       82.08      7.45 o 
   3  17   2       17.48       14.42      5.77 o 
   4  17   2       78.20       76.91      6.35 o 
   5  17   2       10.69       15.92      5.23 o 
   6  17   2        0.25        9.29      5.45 o 
   7  17   2        1.34        0.42      4.51 o 
   8  17   2       95.66      103.09      9.55 o 
   9  17   2        2.16       12.06      7.32 o 
  10  17   2       26.65       22.82      8.44 o 
  11  17   2       23.51       17.77      8.62 o 
 -11  18   2       31.44       22.53     10.05 o 
 -10  18   2        0.54       15.59      8.06 o 
  -9  18   2       12.91       22.39      6.26 o 
  -8  18   2       35.58       33.16      5.21 o 
  -7  18   2       35.56       34.05      6.13 o 
  -6  18   2        9.70        9.31      3.69 o 
  -5  18   2      230.25      205.23     10.81 o 
  -4  18   2        2.79        0.47      3.34 o 
  -3  18   2       29.10       17.04      3.55 o 
  -2  18   2       76.16       85.44      7.10 o 
  -1  18   2       44.60       44.83     12.43 o 
   0  18   2       46.49       46.76      4.49 o 
   1  18   2       45.45       30.95      4.90 o 
   2  18   2       77.58       65.48     14.19 o 
   3  18   2       10.97        8.25      4.00 o 
   4  18   2        4.38        4.47      4.20 o 
   5  18   2       74.26       68.14      6.61 o 
   6  18   2        1.26       -3.61      3.61 o 
   7  18   2       22.39       36.63      7.82 o 
   8  18   2        7.37        5.90      6.71 o 
   9  18   2        8.48       -4.06      7.56 o 
  10  18   2        2.53       -3.48      6.89 o 
 -10  19   2       25.39       25.15     10.40 o 
  -9  19   2       11.88       20.02     10.71 o 
  -8  19   2       73.87       80.48      9.57 o 
  -7  19   2      166.01      185.48     15.17 o 
  -6  19   2      228.89      243.45     16.58 o 
  -5  19   2        0.45       -3.52      3.52 o 
  -4  19   2        0.16        4.52      5.01 o 
  -3  19   2       29.08       14.51      9.66 o 
  -2  19   2       67.38       53.79      5.53 o 
  -1  19   2       17.28       10.23      5.48 o 
   0  19   2        0.93       -3.33      3.33 o 
   1  19   2       32.00       29.51      5.48 o 
   2  19   2       51.69       58.11      7.99 o 
   3  19   2       57.75       60.05      6.45 o 
   4  19   2        0.45       -3.16      4.17 o 
   5  19   2        0.04       -0.09      4.62 o 
   6  19   2        0.86        8.35      4.56 o 
   7  19   2        0.02        5.11      7.22 o 
   8  19   2        6.73       12.97      6.81 o 
   9  19   2       41.88       45.33      7.80 o 
  10  19   2        1.98       -8.45      8.45 o 
  -9  20   2        8.59       13.66     10.56 o 
  -8  20   2       34.33       28.74     11.23 o 
  -7  20   2       31.26       32.90      8.38 o 
  -6  20   2        1.49       -0.02      5.78 o 
  -5  20   2       87.80       88.50      8.07 o 
  -4  20   2        0.06       10.72      8.95 o 
  -3  20   2        2.39        9.65      4.47 o 
  -2  20   2       17.45        6.93      4.24 o 
  -1  20   2       76.07       65.90     10.18 o 
   0  20   2       13.30       14.41      6.93 o 
   1  20   2       12.92       18.69      5.05 o 
   2  20   2        0.73       -0.78      4.78 o 
   3  20   2        0.18       -3.06      5.10 o 
   4  20   2        6.44        4.45      5.19 o 
   5  20   2        0.52        0.40      5.10 o 
   6  20   2      119.24      123.26     10.92 o 
   7  20   2        1.89        5.99      6.71 o 
   8  20   2       50.21       57.28      9.72 o 
   9  20   2       46.26       53.12     10.58 o 
  -8  21   2       22.55       31.99     23.24 o 
  -7  21   2        1.46        6.61     11.15 o 
  -6  21   2        0.12       15.30      6.27 o 
  -5  21   2       15.91       18.93      8.67 o 
  -4  21   2       15.44       10.74      5.42 o 
  -3  21   2        5.73       -6.59      6.59 o 
  -2  21   2       18.09       19.18      7.34 o 
  -1  21   2        0.03        0.79      4.90 o 
   0  21   2        0.25       -4.26      4.67 o 
   1  21   2       82.34       72.54     11.24 o 
   2  21   2       19.15       11.38      5.51 o 
   3  21   2        4.82       12.44      8.87 o 
   4  21   2       15.65       14.81      6.83 o 
   5  21   2       93.54       66.67      8.76 o 
   6  21   2        4.63        0.96      5.02 o 
   7  21   2       16.54       31.28      7.33 o 
   8  21   2       37.59       26.31     12.17 o 
  -7  22   2       26.59       34.16     28.11 o 
  -6  22   2        3.76       -9.63      9.63 o 
  -5  22   2        0.01        4.65     10.18 o 
  -4  22   2        2.10        2.61      5.30 o 
  -3  22   2        2.95       -4.93      5.56 o 
  -2  22   2       25.63       33.16      8.01 o 
  -1  22   2       75.87       80.68     12.73 o 
   0  22   2       60.84       71.32      8.25 o 
   1  22   2       12.83       18.21      6.26 o 
   2  22   2       74.99      108.23     12.37 o 
   3  22   2       65.54       69.65     10.24 o 
   4  22   2       29.04       18.34      6.47 o 
   5  22   2       53.15       48.30     11.22 o 
   6  22   2        0.04        3.17      6.96 o 
   7  22   2        1.65        1.17     13.15 o 
  -5  23   2        0.66       -6.78     10.45 o 
  -4  23   2        2.02       -5.75      9.45 o 
  -3  23   2       43.43       52.19     12.41 o 
  -2  23   2        2.10       15.73     13.17 o 
  -1  23   2        0.76       14.02      8.84 o 
   0  23   2       54.21       58.95      7.60 o 
   1  23   2        2.37        3.34      6.77 o 
   2  23   2       10.53       -4.53      6.73 o 
   3  23   2        1.85        6.29      6.59 o 
   4  23   2       66.86       63.16      9.02 o 
   5  23   2       17.96        4.07      8.74 o 
  -3  24   2        0.02       -7.39      7.39 o 
  -2  24   2        0.69        7.10      9.59 o 
  -1  24   2       16.12       31.95      8.36 o 
   0  24   2        6.96        6.64      8.86 o 
   1  24   2       57.07       52.48     17.62 o 
   2  24   2       58.41       14.57     16.09 o 
   3  24   2        1.27       36.56     17.10 o 
 -15   1   3       31.17       43.73      9.65 o 
 -14   1   3       91.75       93.97      8.30 o 
 -13   1   3      272.85      286.17     11.88 o 
 -12   1   3       62.11       71.64      5.35 o 
 -11   1   3      205.41      164.42      8.28 o 
 -10   1   3      325.96      272.93      9.23 o 
  -9   1   3      381.62      395.18     12.32 o 
  -8   1   3     1681.92     1695.51     41.67 o 
  -7   1   3        0.01        1.33      1.14 o 
  -6   1   3      287.25      272.01      7.90 o 
  -5   1   3       31.21       37.60      1.87 o 
  -4   1   3      274.36      263.62      7.25 o 
  -3   1   3      622.67      590.07     15.46 o 
  -2   1   3     1270.36     1217.58     32.25 o 
  -1   1   3      404.35      394.49      9.39 o 
   0   1   3      392.62      411.68      8.13 o 
   1   1   3       12.81       12.07      1.18 o 
   2   1   3      174.62      170.58      4.12 o 
   3   1   3       80.27       63.99      2.41 o 
   4   1   3        6.24       11.10      1.40 o 
   5   1   3      776.96      854.90     19.85 o 
   6   1   3        5.09        4.44      1.67 o 
   7   1   3        0.68        2.04      2.12 o 
   8   1   3       56.88       53.21      3.47 o 
   9   1   3      328.84      297.27      9.92 o 
  10   1   3       31.01       24.06      3.80 o 
  11   1   3      182.28      134.35      7.73 o 
  12   1   3      218.57      196.27     12.05 o 
  13   1   3        7.27       14.83      4.91 o 
  14   1   3        5.73       -0.31      6.38 o 
  15   1   3       13.36        7.27      6.46 o 
 -15   2   3      104.43       91.35     11.77 o 
 -14   2   3       20.49       27.40      8.20 o 
 -13   2   3       35.20       28.00      4.35 o 
 -12   2   3       36.37       49.60      4.29 o 
 -11   2   3        1.13        2.39      2.19 o 
 -10   2   3      134.26      122.86      5.52 o 
  -9   2   3       26.28       35.70      2.72 o 
  -8   2   3     1237.14     1230.46     33.06 o 
  -7   2   3      449.77      460.38     14.62 o 
  -6   2   3       32.00       38.74      2.36 o 
  -5   2   3      376.94      335.56      9.65 o 
  -4   2   3     1137.03     1176.23     30.77 o 
  -3   2   3      117.36      108.58      3.26 o 
  -2   2   3     1519.22     1454.06     51.98 o 
  -1   2   3      608.13      594.66     13.02 o 
   0   2   3      483.60      578.35     12.36 o 
   1   2   3      157.44      167.27      4.07 o 
   2   2   3      464.71      484.37      9.51 o 
   3   2   3     1040.55     1079.03     22.11 o 
   4   2   3      961.76     1119.67     25.02 o 
   5   2   3      626.45      645.15     14.68 o 
   6   2   3     1647.78     1930.58     45.37 o 
   7   2   3     1162.76     1253.51     30.43 o 
   8   2   3      601.34      602.28     18.70 o 
   9   2   3        2.53        3.99      2.56 o 
  10   2   3      442.35      445.76     16.14 o 
  11   2   3      535.85      562.51     21.18 o 
  12   2   3        1.85        0.61      4.89 o 
  13   2   3        0.91        4.38      5.54 o 
  14   2   3       53.98       48.57      6.17 o 
  15   2   3       10.03       16.64      8.57 o 
 -15   3   3       17.53       10.54      8.36 o 
 -14   3   3       31.25       25.63      8.78 o 
 -13   3   3      382.64      388.98     15.11 o 
 -12   3   3        2.69       18.60      3.37 o 
 -11   3   3        8.67        3.75      2.38 o 
 -10   3   3      833.89      822.99     27.28 o 
  -9   3   3      247.99      343.42     15.48 o 
  -8   3   3        3.37        0.35      2.23 o 
  -7   3   3      260.67      266.45      9.06 o 
  -6   3   3      136.10      178.00      7.40 o 
  -5   3   3      198.72      186.27      6.52 o 
  -4   3   3        1.27        2.25      0.71 o 
  -3   3   3        4.29       26.82      2.08 o 
  -2   3   3      125.13      118.93      4.16 o 
  -1   3   3     2251.94     2342.06     53.43 o 
   0   3   3        9.69       78.24      6.39 o 
   1   3   3     1198.01     1244.74     26.73 o 
   2   3   3      198.76      232.50      5.37 o 
   3   3   3     2252.63     2534.89     50.80 o 
   4   3   3      112.26      112.30      3.37 o 
   5   3   3      626.01      661.06     17.44 o 
   6   3   3       34.80       50.32      3.23 o 
   7   3   3      111.27      112.70      4.92 o 
   8   3   3      100.79       98.76      5.36 o 
   9   3   3      635.60      599.13     17.92 o 
  10   3   3       53.16       40.15      3.54 o 
  11   3   3      219.42      213.60      9.62 o 
  12   3   3      201.71      205.53     14.54 o 
  13   3   3        4.27        8.63      4.71 o 
  14   3   3      107.08      108.82     13.11 o 
  15   3   3       40.92       36.87     11.06 o 
 -15   4   3        5.31       -2.75      9.30 o 
 -14   4   3       19.44       12.41      6.38 o 
 -13   4   3        5.37        3.92      3.45 o 
 -12   4   3        3.03        3.72      4.02 o 
 -11   4   3       16.55       15.70      2.28 o 
 -10   4   3       36.01       45.53      2.90 o 
  -9   4   3       94.67       91.76      4.11 o 
  -8   4   3       15.02       14.31      1.89 o 
  -7   4   3      265.85      251.45      7.61 o 
  -6   4   3     1450.75     1468.47     42.55 o 
  -5   4   3        7.89        7.96      1.11 o 
  -4   4   3        0.10        0.10      0.76 o 
  -3   4   3       79.23       83.17      3.82 o 
  -2   4   3      101.47      120.83      5.56 o 
  -1   4   3       77.96       90.71      2.67 o 
   0   4   3       15.76       18.79      1.70 o 
   1   4   3        6.05        5.95      1.29 o 
   2   4   3      260.15      264.45      7.13 o 
   3   4   3       10.85       10.60      1.78 o 
   4   4   3       47.15       55.41      3.31 o 
   5   4   3        0.36        4.39      1.32 o 
   6   4   3       62.04       46.63      3.40 o 
   7   4   3      217.31      239.26      7.71 o 
   8   4   3      101.93      103.85      4.82 o 
   9   4   3      277.31      235.25      8.52 o 
  10   4   3       43.20       34.90      2.89 o 
  11   4   3        3.89        3.83      3.49 o 
  12   4   3      170.59      156.01     10.39 o 
  13   4   3       11.40       11.20      6.29 o 
  14   4   3      246.95      292.98     19.05 o 
  15   4   3        6.42        2.91      7.67 o 
 -15   5   3        0.07        7.58      8.84 o 
 -14   5   3       52.39       51.79     10.92 o 
 -13   5   3        6.22        6.79      2.86 o 
 -12   5   3       35.58       41.13      3.95 o 
 -11   5   3       48.00       45.31      3.59 o 
 -10   5   3        0.61        4.14      1.99 o 
  -9   5   3        1.90        4.34      2.34 o 
  -8   5   3       20.44       16.86      2.55 o 
  -7   5   3       67.47       63.30      3.12 o 
  -6   5   3      389.59      360.34     12.04 o 
  -5   5   3       70.14       71.99      2.84 o 
  -4   5   3      471.08      504.10     20.94 o 
  -3   5   3      612.37      572.78     22.16 o 
  -2   5   3      548.36      612.70     21.96 o 
  -1   5   3       12.22       14.74      1.67 o 
   0   5   3     2228.53     2440.13     59.25 o 
   1   5   3     1150.01     1381.62     33.32 o 
   2   5   3      777.98      915.82     22.89 o 
   3   5   3       30.29       28.48      2.11 o 
   4   5   3      405.62      464.40     12.91 o 
   5   5   3      241.58      247.59      8.36 o 
   6   5   3      414.87      396.54     11.10 o 
   7   5   3      127.96      121.06      6.70 o 
   8   5   3       82.79       91.01      5.15 o 
   9   5   3       33.46       44.37      3.55 o 
  10   5   3      113.72      112.83      6.42 o 
  11   5   3        0.20       -1.99      4.02 o 
  12   5   3        2.85       10.98      4.21 o 
  13   5   3        2.11        3.28      6.77 o 
  14   5   3       55.55       40.31     11.46 o 
  15   5   3       42.87       41.51     10.07 o 
 -15   6   3        0.60       12.82      8.34 o 
 -14   6   3        6.49        4.56      4.57 o 
 -13   6   3       62.76       64.86      5.52 o 
 -12   6   3       12.15       25.52      3.35 o 
 -11   6   3       22.01       26.81      3.77 o 
 -10   6   3       51.81       41.66      4.37 o 
  -9   6   3      110.60      171.69      9.51 o 
  -8   6   3      248.41      242.62      7.85 o 
  -7   6   3      189.00      205.19      7.51 o 
  -6   6   3       18.36      135.41     11.48 o 
  -5   6   3        3.52        9.84      1.64 o 
  -4   6   3       62.66       59.97      2.80 o 
  -3   6   3       42.59       50.29      5.12 o 
  -2   6   3       40.92       52.33      3.90 o 
  -1   6   3      340.90      320.51     14.89 o 
   0   6   3     3383.13     3979.69     97.44 o 
   1   6   3        0.83        4.95      1.55 o 
   2   6   3      547.59      626.85     18.21 o 
   3   6   3       14.87      406.49     45.68 o 
   4   6   3     1612.36     1701.21     46.16 o 
   5   6   3      508.49      512.54     14.76 o 
   6   6   3       17.95       24.52      2.59 o 
   7   6   3      180.70      154.46      5.98 o 
   8   6   3        7.65        7.18      2.88 o 
   9   6   3       32.99       28.82      3.78 o 
  10   6   3       73.95       67.63      8.32 o 
  11   6   3       12.00       15.18      5.86 o 
  12   6   3      112.75      102.61      8.88 o 
  13   6   3      304.70      322.86     24.41 o 
  14   6   3       65.74       82.06     12.09 o 
 -15   7   3       23.59       29.95      9.72 o 
 -14   7   3       57.90       63.70     10.82 o 
 -13   7   3       67.27       70.39      8.18 o 
 -12   7   3       48.16       50.70      3.95 o 
 -11   7   3      260.42      297.85     11.41 o 
 -10   7   3        5.53       -0.24      2.61 o 
  -9   7   3      209.16      217.32      7.71 o 
  -8   7   3      178.54      173.56      8.29 o 
  -7   7   3     1128.60     1111.91     34.13 o 
  -6   7   3       42.48       42.25      3.91 o 
  -5   7   3      249.44      241.82      8.38 o 
  -4   7   3     1878.93     1971.49     60.86 o 
  -3   7   3       14.01        7.24      1.18 o 
  -2   7   3      339.75      377.48     12.70 o 
  -1   7   3        5.65        3.23      1.98 o 
   0   7   3        1.05       -0.13      1.48 o 
   1   7   3      150.80      192.21      6.43 o 
   2   7   3      449.89      477.45     14.18 o 
   3   7   3       56.92       50.76      3.47 o 
   4   7   3       64.20       56.23      3.43 o 
   5   7   3       74.67       72.94      3.77 o 
   6   7   3        5.53        4.59      2.08 o 
   7   7   3       31.08       32.24      3.08 o 
   8   7   3       23.68       29.43      3.18 o 
   9   7   3      843.25      795.43     29.53 o 
  10   7   3        2.83        6.76      4.08 o 
  11   7   3       95.27       96.51     12.56 o 
  12   7   3        0.03       -4.13      5.60 o 
  13   7   3        2.38        5.11     10.04 o 
  14   7   3       44.33       55.95     11.83 o 
 -15   8   3        5.52       14.61      9.34 o 
 -14   8   3        0.18       -0.70      9.90 o 
 -13   8   3        9.46        4.96      4.60 o 
 -12   8   3       31.49       34.42      4.32 o 
 -11   8   3        0.06        1.11      2.45 o 
 -10   8   3      325.94      347.02     13.28 o 
  -9   8   3       21.75       21.95      2.80 o 
  -8   8   3     1127.46     1141.94     39.98 o 
  -7   8   3       97.86      100.57      5.86 o 
  -6   8   3      178.26      165.86      8.44 o 
  -5   8   3      419.63      422.97     13.73 o 
  -4   8   3        4.13        9.37      3.00 o 
  -3   8   3      104.09       88.69      4.56 o 
  -2   8   3     1345.49     1450.66     46.83 o 
  -1   8   3      163.69      186.07      6.47 o 
   0   8   3        0.87        4.07      1.59 o 
   1   8   3     2016.35     2233.64     65.22 o 
   2   8   3     1159.63     1290.73     36.56 o 
   3   8   3      316.20      296.04     10.19 o 
   4   8   3      762.93      781.21     21.90 o 
   5   8   3        5.70        7.79      2.34 o 
   6   8   3        1.80        8.59      2.75 o 
   7   8   3      419.37      457.61     17.98 o 
   8   8   3      119.14      108.13      5.28 o 
   9   8   3        2.61        0.67      2.45 o 
  10   8   3      262.95      232.25     10.88 o 
  11   8   3       40.89       48.43      7.20 o 
  12   8   3        3.90        1.89      6.94 o 
  13   8   3        2.35       15.11      9.21 o 
  14   8   3       65.36       67.84     11.47 o 
 -14   9   3       14.39       11.16     10.66 o 
 -13   9   3       63.20       78.04      9.39 o 
 -12   9   3       12.17        8.79      3.77 o 
 -11   9   3        3.90        2.97      2.73 o 
 -10   9   3        9.70        7.23      2.59 o 
  -9   9   3      438.93      481.33     15.56 o 
  -8   9   3        0.01        1.04      2.45 o 
  -7   9   3      110.62      112.61      5.40 o 
  -6   9   3      239.03      237.52     11.74 o 
  -5   9   3      118.37      106.28      6.45 o 
  -4   9   3       35.40       45.09      3.80 o 
  -3   9   3       59.64       69.86      3.85 o 
  -2   9   3       53.63       66.69      2.83 o 
  -1   9   3      233.04      233.75      9.06 o 
   0   9   3       46.73       50.25      2.96 o 
   1   9   3       59.74       73.42      3.77 o 
   2   9   3       15.99       12.88      1.88 o 
   3   9   3      295.65      339.38     10.57 o 
   4   9   3       28.65       36.40      3.10 o 
   5   9   3      190.20      186.21      7.25 o 
   6   9   3       14.54        9.71      2.62 o 
   7   9   3       71.07       75.21      5.64 o 
   8   9   3        1.71        2.34      2.36 o 
   9   9   3        6.12        8.85      3.16 o 
  10   9   3        8.22        4.92      3.30 o 
  11   9   3        1.03        6.58      5.99 o 
  12   9   3       48.58       52.52     11.64 o 
  13   9   3       11.98       16.91      9.00 o 
  14   9   3       23.83       28.44     10.73 o 
 -14  10   3       25.19        6.76     13.09 o 
 -13  10   3        8.33       12.63      9.55 o 
 -12  10   3        5.53        2.74      4.34 o 
 -11  10   3        1.87        4.86      3.80 o 
 -10  10   3        1.07        0.20      2.46 o 
  -9  10   3        4.49        3.41      2.31 o 
  -8  10   3      126.95      125.18      9.30 o 
  -7  10   3      745.19      776.83     29.98 o 
  -6  10   3       67.16       62.10      4.79 o 
  -5  10   3      434.54      415.48     15.70 o 
  -4  10   3      198.56      198.28     11.35 o 
  -3  10   3      319.99      326.81     13.55 o 
  -2  10   3       13.20       15.79      2.33 o 
  -1  10   3      131.68      134.78      6.01 o 
   0  10   3       85.04      104.34      5.27 o 
   1  10   3       27.16       23.62      2.59 o 
   2  10   3      340.16      386.54     12.72 o 
   3  10   3      130.37      126.04      5.24 o 
   4  10   3      365.80      362.84     12.45 o 
   5  10   3       46.65       64.96      5.38 o 
   6  10   3      405.76      406.35     15.32 o 
   7  10   3        4.04        4.51      2.62 o 
   8  10   3      123.74      124.30      6.06 o 
   9  10   3        8.73        7.93      3.39 o 
  10  10   3      174.89      158.75     11.02 o 
  11  10   3       12.67        7.61      6.23 o 
  12  10   3        3.15       -0.77      6.33 o 
  13  10   3      123.14       94.05     13.83 o 
  14  10   3        1.51      -13.89     13.89 o 
 -14  11   3       24.11       30.20     10.02 o 
 -13  11   3       26.74        5.94      9.24 o 
 -12  11   3       10.83       11.70      5.00 o 
 -11  11   3        7.10        6.61      3.74 o 
 -10  11   3       90.98       96.30      5.19 o 
  -9  11   3       45.39       39.17      3.93 o 
  -8  11   3       35.66       31.54      3.67 o 
  -7  11   3      469.37      484.58     18.81 o 
  -6  11   3      176.71      173.43      7.36 o 
  -5  11   3       56.94       57.10      5.30 o 
  -4  11   3      113.79       87.18     14.94 o 
  -3  11   3       14.93       15.81      2.20 o 
  -2  11   3      219.10      225.61      8.47 o 
  -1  11   3      117.36      109.27      5.62 o 
   0  11   3       81.84       98.37      5.39 o 
   1  11   3     1015.32     1084.04     38.50 o 
   2  11   3      142.56      167.64      7.02 o 
   3  11   3      186.83      223.79      8.20 o 
   4  11   3      223.10      222.61      8.78 o 
   5  11   3        3.43        4.30      2.57 o 
   6  11   3       53.19       48.39      3.72 o 
   7  11   3        5.58        3.55      2.78 o 
   8  11   3       79.17       75.01      4.72 o 
   9  11   3      130.94      113.42      7.52 o 
  10  11   3       35.45       27.64      5.08 o 
  11  11   3        3.95        4.29      3.82 o 
  12  11   3        5.47        5.42      6.24 o 
  13  11   3        8.32       11.28      7.15 o 
 -13  12   3        1.49       -6.93      8.98 o 
 -12  12   3        6.35        9.36      5.43 o 
 -11  12   3        2.77        3.06      4.40 o 
 -10  12   3        8.65        7.77      3.03 o 
  -9  12   3       29.47       26.05      4.98 o 
  -8  12   3      469.85      510.83     20.25 o 
  -7  12   3        0.75        2.56      2.39 o 
  -6  12   3       48.56       54.67      3.48 o 
  -5  12   3        1.04        1.73      1.98 o 
  -4  12   3       63.21       59.14      5.23 o 
  -3  12   3       44.18       51.07      3.28 o 
  -2  12   3      315.34      306.00     12.28 o 
  -1  12   3      703.44      769.99     31.83 o 
   0  12   3       64.73       67.59      4.15 o 
   1  12   3       81.83       78.73      4.15 o 
   2  12   3      795.34      835.41     39.33 o 
   3  12   3      899.33      929.68     28.81 o 
   4  12   3     3465.22     3878.43    115.50 o 
   5  12   3       47.48       55.14      3.73 o 
   6  12   3      199.76      185.87      8.12 o 
   7  12   3        0.03       -0.06      2.97 o 
   8  12   3      224.02      202.42     12.05 o 
   9  12   3        0.23       -1.73      3.80 o 
  10  12   3      602.46      655.55     31.67 o 
  11  12   3        5.87        2.15      6.82 o 
  12  12   3       45.92       64.91      8.86 o 
  13  12   3       40.32       38.04      9.77 o 
 -13  13   3      179.44      226.81     32.43 o 
 -12  13   3       24.50       27.04      7.58 o 
 -11  13   3       41.01       35.85      6.32 o 
 -10  13   3       33.20       31.29      9.36 o 
  -9  13   3      275.14      283.49     15.35 o 
  -8  13   3       81.18       77.17      5.43 o 
  -7  13   3      398.97      436.81     17.67 o 
  -6  13   3        1.18        1.12      2.69 o 
  -5  13   3       93.50       93.21      4.82 o 
  -4  13   3      399.64      403.49     16.75 o 
  -3  13   3      144.52      127.86      5.74 o 
  -2  13   3      942.91      992.75     36.66 o 
  -1  13   3      664.23      718.51     28.39 o 
   0  13   3      304.02      312.60     12.74 o 
   1  13   3      737.80      805.42     28.50 o 
   2  13   3      813.26      864.63     31.79 o 
   3  13   3      383.98      407.22     16.37 o 
   4  13   3       23.33       16.74      2.76 o 
   5  13   3      190.96      200.26      8.65 o 
   6  13   3      136.10      125.49      6.41 o 
   7  13   3      171.44      179.66      8.30 o 
   8  13   3      148.58      174.01      9.29 o 
   9  13   3      395.22      425.78     19.65 o 
  10  13   3       96.05       84.93     11.39 o 
  11  13   3       72.87      107.25     14.31 o 
  12  13   3       65.44       69.37     10.16 o 
 -12  14   3       61.81       82.57     10.03 o 
 -11  14   3        8.26        3.22      7.60 o 
 -10  14   3       45.23       61.63     12.85 o 
  -9  14   3        0.01        0.18      3.53 o 
  -8  14   3      197.19      232.08     11.98 o 
  -7  14   3       42.66       49.03      4.29 o 
  -6  14   3       83.70       82.58      7.47 o 
  -5  14   3       29.49       25.14      2.72 o 
  -4  14   3        0.17        1.27      4.21 o 
  -3  14   3      194.42      188.44      8.02 o 
  -2  14   3       13.38        7.11      2.80 o 
  -1  14   3        0.05        3.41      3.64 o 
   0  14   3      847.73      863.19     33.50 o 
   1  14   3      754.04      783.52     29.83 o 
   2  14   3      466.55      449.52     16.51 o 
   3  14   3      489.84      479.76     18.81 o 
   4  14   3     1007.04     1046.47     36.13 o 
   5  14   3       20.95       22.08      3.45 o 
   6  14   3       26.88       22.40      4.08 o 
   7  14   3       65.85       66.35      5.07 o 
   8  14   3        2.64       -2.48      4.65 o 
   9  14   3       16.21       15.06      8.86 o 
  10  14   3       78.15       84.09      9.44 o 
  11  14   3       70.72       97.16      9.53 o 
  12  14   3       13.15       35.26      8.32 o 
 -12  15   3        0.20       19.48     17.17 o 
 -11  15   3       24.19       25.46      9.97 o 
 -10  15   3        0.35        3.47      7.01 o 
  -9  15   3       87.22       94.04      8.00 o 
  -8  15   3       11.64       14.18      4.95 o 
  -7  15   3       52.58       51.95      5.37 o 
  -6  15   3        0.08        5.04      2.84 o 
  -5  15   3       10.72        9.97      3.58 o 
  -4  15   3      189.80      175.18      8.51 o 
  -3  15   3        0.09        6.54      2.38 o 
  -2  15   3      199.21      199.24      9.04 o 
  -1  15   3       35.07       30.52      6.85 o 
   0  15   3       29.25       35.65      4.05 o 
   1  15   3       72.41       61.70      4.93 o 
   2  15   3      414.98      387.26     15.54 o 
   3  15   3       70.02       87.82      5.75 o 
   4  15   3       21.26       21.70      4.49 o 
   5  15   3       34.42       31.59      3.82 o 
   6  15   3        7.85       20.79      4.11 o 
   7  15   3        0.92        6.08      4.50 o 
   8  15   3        1.19        2.52      4.94 o 
   9  15   3        0.25        7.54      7.12 o 
  10  15   3        4.34       -3.63      6.74 o 
  11  15   3        0.96       19.26      7.49 o 
 -11  16   3        0.50       -0.98      9.18 o 
 -10  16   3       33.39       28.68      7.99 o 
  -9  16   3       88.07      101.81     14.32 o 
  -8  16   3        2.03        2.79      3.23 o 
  -7  16   3       12.42       12.70      2.83 o 
  -6  16   3       49.11       54.41      4.35 o 
  -5  16   3       21.15       23.15      3.88 o 
  -4  16   3      129.92      102.76      6.51 o 
  -3  16   3       38.82       33.01      3.41 o 
  -2  16   3       38.00       33.69      3.58 o 
  -1  16   3        7.07       11.87      3.42 o 
   0  16   3      264.15      248.92     12.60 o 
   1  16   3       50.85       58.85      4.50 o 
   2  16   3      227.72      212.06      9.30 o 
   3  16   3        1.03       -1.55      3.45 o 
   4  16   3      220.49      199.75      9.29 o 
   5  16   3        9.24       10.27      3.49 o 
   6  16   3       25.25       32.60      5.14 o 
   7  16   3        0.14        0.12      4.37 o 
   8  16   3       19.53        0.92      6.59 o 
   9  16   3       17.76       16.56      6.63 o 
  10  16   3       13.96       12.46      8.24 o 
  11  16   3       52.02       47.05     10.69 o 
 -11  17   3        0.03        9.68     10.37 o 
 -10  17   3       16.32        4.42     11.09 o 
  -9  17   3       87.44       59.74     12.05 o 
  -8  17   3       10.86       15.41      8.70 o 
  -7  17   3      260.31      282.38     14.65 o 
  -6  17   3      136.93      142.79      9.82 o 
  -5  17   3        6.67        2.37      3.49 o 
  -4  17   3      217.94      215.86     14.72 o 
  -3  17   3       28.15       16.68      3.28 o 
  -2  17   3      485.99      571.64     22.92 o 
  -1  17   3      288.79      289.42     13.87 o 
   0  17   3       52.96       59.97      5.96 o 
   1  17   3       23.57       16.72      4.22 o 
   2  17   3       76.80       77.21      6.85 o 
   3  17   3        1.59        0.06      5.16 o 
   4  17   3        9.10        8.93      4.18 o 
   5  17   3        0.35       -0.68      6.54 o 
   6  17   3        9.64       10.61      4.60 o 
   7  17   3        7.12        2.51      4.82 o 
   8  17   3       59.61       68.90      9.28 o 
   9  17   3        0.20        1.48      6.92 o 
  10  17   3        2.92        5.29      7.21 o 
 -10  18   3      106.26      110.11     27.04 o 
  -9  18   3       32.98       23.21      9.38 o 
  -8  18   3      345.56      441.45     36.31 o 
  -7  18   3        2.03        7.37     18.87 o 
  -6  18   3        0.69       -0.78      3.43 o 
  -5  18   3        0.75        4.99      3.76 o 
  -4  18   3        4.10        6.60      3.38 o 
  -3  18   3        0.48       -2.91      8.81 o 
  -2  18   3      226.87      215.61     10.78 o 
  -1  18   3        2.84        2.75      3.92 o 
   0  18   3        4.98       16.67      5.11 o 
   1  18   3      150.69      140.59     11.82 o 
   2  18   3       18.85        7.02      4.27 o 
   3  18   3        5.35        0.50      3.47 o 
   4  18   3      210.68      183.48     16.55 o 
   5  18   3      110.84      103.83      8.14 o 
   6  18   3       69.60       85.86      7.49 o 
   7  18   3       37.03       38.34      8.46 o 
   8  18   3       73.73       82.28      9.59 o 
   9  18   3        1.22       -1.94      7.26 o 
  10  18   3      103.45      107.96     21.49 o 
  -9  19   3       43.38       51.78     11.90 o 
  -8  19   3        1.71       21.71     13.87 o 
  -7  19   3        0.10       -2.31      8.79 o 
  -6  19   3       12.47       20.27      8.78 o 
  -5  19   3        7.10       11.57      4.61 o 
  -4  19   3        0.92       -3.13      7.47 o 
  -3  19   3        0.60        1.25      5.34 o 
  -2  19   3       31.29       41.17      4.40 o 
  -1  19   3       26.66       18.78      7.41 o 
   0  19   3       43.19       38.10      5.74 o 
   1  19   3        6.45        1.95      5.99 o 
   2  19   3       62.60       53.49      5.90 o 
   3  19   3        2.00       -0.25      3.62 o 
   4  19   3       25.96       29.24      4.97 o 
   5  19   3        4.93        7.93      5.93 o 
   6  19   3        2.14        9.35      5.42 o 
   7  19   3       14.78       23.43      8.17 o 
   8  19   3        0.37       -2.88      7.50 o 
   9  19   3       86.75       94.70     12.05 o 
  -8  20   3        0.00       -2.99      9.08 o 
  -7  20   3       91.97      107.10     17.06 o 
  -6  20   3       47.62       50.04     11.77 o 
  -5  20   3        0.39        9.16      8.50 o 
  -4  20   3       86.59       69.39      9.62 o 
  -3  20   3        4.22        6.66      5.02 o 
  -2  20   3       10.50       12.61      5.77 o 
  -1  20   3       36.57       54.74      7.32 o 
   0  20   3       52.70       54.44      7.11 o 
   1  20   3        0.02       -3.28      4.67 o 
   2  20   3        0.26        3.82      4.28 o 
   3  20   3       43.81       38.48      9.82 o 
   4  20   3       20.67       30.55      5.62 o 
   5  20   3        8.79        9.83      5.59 o 
   6  20   3        3.93       10.97      7.05 o 
   7  20   3       17.71       13.81      7.65 o 
   8  20   3        0.80       -5.73      8.35 o 
  -7  21   3       18.37       33.20     19.28 o 
  -6  21   3       29.96       33.04     23.23 o 
  -5  21   3        7.46        5.47     15.92 o 
  -4  21   3       51.39       36.79     10.04 o 
  -3  21   3        8.46        9.52      8.25 o 
  -2  21   3      117.67      133.86     14.96 o 
  -1  21   3        2.62        6.66      8.06 o 
   0  21   3       26.10       14.52      5.29 o 
   1  21   3      178.72      169.85     13.37 o 
   2  21   3        3.00        3.48      4.63 o 
   3  21   3        0.58        3.27      6.41 o 
   4  21   3       42.37       36.49      6.10 o 
   5  21   3       13.08       17.58      6.53 o 
   6  21   3       16.25        0.32      7.12 o 
   7  21   3       14.61       -6.49     24.49 o 
  -6  22   3       65.91       56.16     15.54 o 
  -5  22   3        0.97        0.52      8.60 o 
  -4  22   3        0.15       -2.26     13.66 o 
  -3  22   3        9.75       -5.01      9.73 o 
  -2  22   3       82.09       71.26     26.17 o 
  -1  22   3       17.78       21.33      8.00 o 
   0  22   3        2.91       16.53      9.10 o 
   1  22   3       25.43       17.20     13.72 o 
   2  22   3       41.90       37.94      8.02 o 
   3  22   3       20.12       22.00      9.59 o 
   4  22   3       51.36       45.48     12.93 o 
   5  22   3       37.37       47.03     14.84 o 
  -3  23   3       10.54       14.26      9.86 o 
  -2  23   3        0.31        4.04      9.95 o 
  -1  23   3       25.69       32.32     12.57 o 
   0  23   3        2.25       11.34      9.69 o 
   1  23   3       36.99       38.22     11.29 o 
   2  23   3        1.22        2.94      9.08 o 
   3  23   3       26.68       46.56     26.20 o 
 -15   0   4       52.27       67.75     11.03 o 
 -14   0   4       15.43       14.65     12.88 o 
 -13   0   4       51.16       25.69     10.06 o 
 -12   0   4        0.01       -1.13      3.29 o 
 -11   0   4        0.03        0.98      3.73 o 
 -10   0   4        5.43       11.58      3.55 o 
  -9   0   4      280.80      315.32     18.89 o 
  -8   0   4       21.35        6.96      2.81 o 
  -7   0   4      963.07      936.16     50.19 o 
  -6   0   4      368.28      374.26     23.20 o 
  -5   0   4        9.63        8.70      3.14 o 
  -4   0   4      514.27      498.01     28.05 o 
  -3   0   4      353.89      304.89     12.42 o 
  -2   0   4      119.82      130.31      4.89 o 
  -1   0   4      545.08      609.96     19.14 o 
   0   0   4     1080.07     1167.42     32.73 o 
   1   0   4     1608.77     1870.56     53.80 o 
   2   0   4      149.93      146.96      8.31 o 
   3   0   4      167.24      185.26      9.49 o 
   4   0   4      258.84      236.86      9.03 o 
   5   0   4      875.39      813.61     28.20 o 
   6   0   4      179.36      180.68      8.89 o 
   7   0   4       55.28       58.94      6.61 o 
   8   0   4     2211.59     2442.59     99.87 o 
   9   0   4      130.30      130.13      8.36 o 
  10   0   4       55.59       37.91      6.41 o 
  11   0   4       31.52       22.09      7.17 o 
  12   0   4       10.57        1.04      7.59 o 
  13   0   4       38.25       39.90     17.21 o 
  14   0   4        2.43       -0.79      8.05 o 
 -15   1   4       46.74       39.16      7.99 o 
 -14   1   4       57.97       53.15      7.92 o 
 -13   1   4       20.83       26.49      4.89 o 
 -12   1   4      707.88      749.76     28.53 o 
 -11   1   4      413.04      441.99     14.74 o 
 -10   1   4       77.94       79.09      3.69 o 
  -9   1   4      359.65      319.70     12.20 o 
  -8   1   4       45.91       45.87      3.28 o 
  -7   1   4      561.67      496.36     19.57 o 
  -6   1   4      646.82      662.65     28.35 o 
  -5   1   4      374.32      359.14     14.16 o 
  -4   1   4      153.12      162.04      6.52 o 
  -3   1   4       30.09       24.83      1.63 o 
  -2   1   4        6.75        4.66      0.90 o 
  -1   1   4       88.16       81.04      3.00 o 
   0   1   4       28.92       28.62      1.54 o 
   1   1   4       12.81       23.58      1.64 o 
   2   1   4       28.26       26.20      1.69 o 
   3   1   4       49.82       45.80      2.33 o 
   4   1   4       95.41      109.37      3.87 o 
   5   1   4       72.41       73.79      4.16 o 
   6   1   4      263.91      278.79      8.88 o 
   7   1   4       11.52       10.60      2.46 o 
   8   1   4        4.91        9.16      2.40 o 
   9   1   4      345.66      316.79     11.46 o 
  10   1   4       18.95       15.05      3.54 o 
  11   1   4        1.00       -3.66      3.66 o 
  12   1   4        8.35        4.63      5.30 o 
  13   1   4        2.15        3.21      4.09 o 
  14   1   4        5.28        1.81      5.76 o 
 -15   2   4        0.39       19.91     17.23 o 
 -14   2   4        3.26       24.67     18.57 o 
 -13   2   4        0.30        2.59      5.25 o 
 -12   2   4       17.30       15.16      2.98 o 
 -11   2   4       63.72       59.48      3.63 o 
 -10   2   4      162.73      166.14      8.32 o 
  -9   2   4        4.76        8.01      1.89 o 
  -8   2   4        8.95       11.11      2.20 o 
  -7   2   4        1.34        2.95      1.78 o 
  -6   2   4      291.29      276.09     10.81 o 
  -5   2   4      307.44      318.14      9.68 o 
  -4   2   4      167.68      162.02      4.81 o 
  -3   2   4        0.03        0.13      0.92 o 
  -2   2   4      490.93      473.06     11.40 o 
  -1   2   4        0.00        1.79      1.54 o 
   0   2   4       92.03       87.76      2.65 o 
   1   2   4        5.58        8.03      1.53 o 
   2   2   4       97.41       92.53      2.92 o 
   3   2   4       25.21       30.30      1.77 o 
   4   2   4      203.32      202.48      5.87 o 
   5   2   4      245.54      250.95      7.48 o 
   6   2   4      166.49      166.19      6.02 o 
   7   2   4        0.36        1.98      2.24 o 
   8   2   4      118.79      101.05      4.61 o 
   9   2   4       98.58       94.22      5.29 o 
  10   2   4      298.23      291.23     12.56 o 
  11   2   4        4.76       -2.03      4.59 o 
  12   2   4        1.20        2.84      4.57 o 
  13   2   4        8.51       16.52      6.52 o 
  14   2   4       48.04       29.53     10.26 o 
 -15   3   4       40.06       29.60      7.80 o 
 -14   3   4      132.19      112.89      9.58 o 
 -13   3   4       28.67       23.00      4.91 o 
 -12   3   4      205.61      218.43      9.42 o 
 -11   3   4      229.50      232.52      9.61 o 
 -10   3   4       25.41       15.40      2.41 o 
  -9   3   4        0.02       -0.96      1.60 o 
  -8   3   4       52.76       59.93      2.90 o 
  -7   3   4        5.33        4.68      1.32 o 
  -6   3   4       28.35       24.79      2.21 o 
  -5   3   4      760.26      743.23     21.97 o 
  -4   3   4      463.25      465.19     14.28 o 
  -3   3   4      140.69      128.96      5.31 o 
  -2   3   4        0.34        2.13      1.34 o 
  -1   3   4      203.68      233.24      6.13 o 
   0   3   4      117.50      123.66      3.65 o 
   1   3   4       17.17       21.89      1.76 o 
   2   3   4       70.32       69.86      2.50 o 
   3   3   4       25.90       30.91      2.01 o 
   4   3   4     1059.64     1107.30     23.34 o 
   5   3   4      159.00      164.89      5.30 o 
   6   3   4      820.14      819.52     22.21 o 
   7   3   4      263.95      268.38      8.33 o 
   8   3   4       77.67       69.81      4.13 o 
   9   3   4       71.89       63.31      5.70 o 
  10   3   4        1.52        2.79      3.33 o 
  11   3   4       60.47       62.93      6.19 o 
  12   3   4        0.89       -2.10      4.17 o 
  13   3   4        0.00        0.20      6.98 o 
  14   3   4       21.44       29.24      9.57 o 
 -15   4   4       13.97        4.19      8.23 o 
 -14   4   4        0.92       -2.79      4.59 o 
 -13   4   4        0.10        8.25      4.20 o 
 -12   4   4       15.70       16.53      3.52 o 
 -11   4   4        3.28        0.77      2.43 o 
 -10   4   4        0.00        5.58      2.20 o 
  -9   4   4       18.85        9.62      2.61 o 
  -8   4   4      359.40      335.77     11.96 o 
  -7   4   4      613.89      654.03     18.37 o 
  -6   4   4        3.16        3.75      1.80 o 
  -5   4   4      141.52      120.86      8.55 o 
  -4   4   4       49.07       45.46      2.02 o 
  -3   4   4       37.77       31.47      1.85 o 
  -2   4   4     1710.00     1843.28     54.06 o 
  -1   4   4        1.33        1.74      1.01 o 
   0   4   4      732.11      788.80     18.20 o 
   1   4   4     1918.34     2269.79     56.02 o 
   2   4   4       61.08       68.23      3.03 o 
   3   4   4        1.29        0.37      1.62 o 
   4   4   4      451.52      467.81     11.98 o 
   5   4   4       34.96       25.61      2.50 o 
   6   4   4      600.00      640.18     18.62 o 
   7   4   4      108.80      109.30      5.62 o 
   8   4   4       25.57       30.17      2.61 o 
   9   4   4      216.76      228.13      8.53 o 
  10   4   4       77.40       63.20      5.80 o 
  11   4   4       12.76       26.48      5.81 o 
  12   4   4       16.39       21.50      6.91 o 
  13   4   4       33.94       14.58      8.90 o 
  14   4   4        6.64        8.81      7.90 o 
 -14   5   4       21.41       27.13      6.80 o 
 -13   5   4        3.49        2.26      6.73 o 
 -12   5   4      155.37      160.10      8.27 o 
 -11   5   4        0.23       -2.00      2.24 o 
 -10   5   4        8.59        9.35      2.26 o 
  -9   5   4      120.18      111.59      5.76 o 
  -8   5   4       13.75        9.45      1.65 o 
  -7   5   4      785.61      749.15     22.66 o 
  -6   5   4      525.03      502.49     15.86 o 
  -5   5   4        8.16       17.92      2.67 o 
  -4   5   4      117.07      103.18      3.85 o 
  -3   5   4      247.82      256.63     10.36 o 
  -2   5   4      235.80      255.06      9.44 o 
  -1   5   4      294.81      271.45      7.11 o 
   0   5   4      223.30      229.49      8.31 o 
   1   5   4       54.89       48.97      2.57 o 
   2   5   4      161.65      161.81      5.23 o 
   3   5   4      105.63      118.51      4.24 o 
   4   5   4      217.55      214.90      6.53 o 
   5   5   4      802.11      836.64     21.07 o 
   6   5   4      727.16      674.14     20.31 o 
   7   5   4       27.82       32.46      2.99 o 
   8   5   4       21.80       19.80      2.84 o 
   9   5   4      101.80       82.72      4.69 o 
  10   5   4      113.07       98.79      8.30 o 
  11   5   4        2.40       -0.46      6.75 o 
  12   5   4        2.18       -4.54      6.10 o 
  13   5   4        5.69        3.18      7.61 o 
  14   5   4        2.24       -4.99     13.33 o 
 -14   6   4       17.38       13.36     11.58 o 
 -13   6   4        0.19       -4.52      6.95 o 
 -12   6   4       60.66       62.97      9.88 o 
 -11   6   4        0.23        0.85      2.85 o 
 -10   6   4      158.83      153.53      6.99 o 
  -9   6   4      338.42      311.89     12.31 o 
  -8   6   4        2.41        3.18      1.39 o 
  -7   6   4      254.46      251.17      9.61 o 
  -6   6   4      246.33      240.36      8.63 o 
  -5   6   4      731.86      759.40     24.70 o 
  -4   6   4      108.91      113.35      5.31 o 
  -3   6   4      217.78      187.82      8.54 o 
  -2   6   4      136.93      127.47      5.86 o 
  -1   6   4      274.85      257.43     10.97 o 
   0   6   4       33.16       42.70      2.07 o 
   1   6   4       74.40       89.21      3.56 o 
   2   6   4      188.53      200.11      6.19 o 
   3   6   4       92.61       98.60      3.98 o 
   4   6   4      567.26      600.14     16.39 o 
   5   6   4      260.05      250.83      8.48 o 
   6   6   4        4.14        7.09      2.03 o 
   7   6   4      164.18      172.19      7.57 o 
   8   6   4       88.33       95.03      5.33 o 
   9   6   4        4.49        2.60      3.52 o 
  10   6   4      260.74      262.11     16.05 o 
  11   6   4        0.01        1.28      2.69 o 
  12   6   4        5.19        9.90      8.40 o 
  13   6   4       14.66       10.74     10.59 o 
  14   6   4        8.91       28.22     13.20 o 
 -14   7   4        0.77       13.30     10.43 o 
 -13   7   4        2.45        3.31     13.41 o 
 -12   7   4      143.98      141.78     12.61 o 
 -11   7   4      105.49       96.36      6.63 o 
 -10   7   4      107.75      105.23      4.92 o 
  -9   7   4       34.89       27.43      3.09 o 
  -8   7   4       27.11       32.26      2.04 o 
  -7   7   4       55.76       49.32      2.35 o 
  -6   7   4      515.36      524.27     23.58 o 
  -5   7   4        9.62        8.08      2.33 o 
  -4   7   4      798.84      761.21     30.92 o 
  -3   7   4      537.82      557.07     21.40 o 
  -2   7   4      737.55      793.49     29.90 o 
  -1   7   4      196.05      212.68      7.02 o 
   0   7   4       18.87       20.15      1.63 o 
   1   7   4       89.98       97.11      4.72 o 
   2   7   4        3.94        4.90      1.70 o 
   3   7   4      122.49      102.87      4.71 o 
   4   7   4        6.69        1.56      2.15 o 
   5   7   4       65.79       63.33      3.95 o 
   6   7   4       65.20       60.02      3.95 o 
   7   7   4      284.49      299.32     11.33 o 
   8   7   4      102.91       97.86      5.65 o 
   9   7   4       21.95       41.98      5.90 o 
  10   7   4       66.73       53.63      8.81 o 
  11   7   4       51.42       53.04      9.43 o 
  12   7   4       10.90        5.39      7.50 o 
  13   7   4       56.66       51.27      9.75 o 
 -14   8   4       42.89       37.78     11.71 o 
 -13   8   4       48.79       -3.39     13.62 o 
 -12   8   4       74.45      100.28     20.50 o 
 -11   8   4       39.85       34.95      3.06 o 
 -10   8   4        0.35        2.58      2.59 o 
  -9   8   4       43.83       42.96      2.81 o 
  -8   8   4      256.38      272.24     11.47 o 
  -7   8   4      578.88      598.29     19.39 o 
  -6   8   4      448.09      441.12     19.27 o 
  -5   8   4        6.36        8.29      3.62 o 
  -4   8   4      342.87      345.11     16.72 o 
  -3   8   4      136.43      127.36      7.77 o 
  -2   8   4        0.37       -0.43      2.26 o 
  -1   8   4       19.47       17.85      3.13 o 
   0   8   4      109.57      112.77      4.08 o 
   1   8   4      137.49      166.41      5.62 o 
   2   8   4      222.13      231.81      8.81 o 
   3   8   4       44.75       46.95      3.33 o 
   4   8   4       21.32       39.86      3.88 o 
   5   8   4       61.77       55.50      3.99 o 
   6   8   4      215.99      213.94      8.44 o 
   7   8   4       73.90       58.48      4.18 o 
   8   8   4       68.44       44.27      5.25 o 
   9   8   4        0.29       -4.01      4.39 o 
  10   8   4        3.11       -4.19      4.87 o 
  11   8   4       58.12       72.44     19.67 o 
  12   8   4        5.24       23.15     12.83 o 
  13   8   4       62.42       33.95      9.87 o 
 -14   9   4       31.44       85.21     36.38 o 
 -13   9   4      159.12      193.16     27.72 o 
 -12   9   4       13.57       21.18     10.69 o 
 -11   9   4        2.43        4.65      3.36 o 
 -10   9   4      149.62      158.96      7.84 o 
  -9   9   4       64.95       66.56      4.15 o 
  -8   9   4      494.15      544.89     20.84 o 
  -7   9   4       13.29       15.99      1.90 o 
  -6   9   4      270.36      262.91     13.04 o 
  -5   9   4        8.86        8.04      3.20 o 
  -4   9   4      496.53      500.36     23.66 o 
  -3   9   4      420.45      414.10     19.41 o 
  -2   9   4      211.69      199.01     10.12 o 
  -1   9   4      127.65      140.35      5.56 o 
   0   9   4       78.58       83.22      3.57 o 
   1   9   4        0.04       -0.76      1.47 o 
   2   9   4      177.89      206.64      7.96 o 
   3   9   4      158.50      134.57      6.17 o 
   4   9   4       59.79       64.65      4.05 o 
   5   9   4      142.28      141.73      6.33 o 
   6   9   4      209.19      185.41     10.72 o 
   7   9   4       31.71       23.96      3.26 o 
   8   9   4        3.79        0.93      2.83 o 
   9   9   4        3.27       10.04      4.84 o 
  10   9   4       96.56       87.37     14.02 o 
  11   9   4        9.36       10.48      7.46 o 
  12   9   4        2.07        2.09      8.93 o 
  13   9   4      177.70      169.20     30.18 o 
 -13  10   4       16.78        1.08     12.53 o 
 -12  10   4       13.88       14.69     14.70 o 
 -11  10   4        0.18        3.54      3.63 o 
 -10  10   4       13.78       10.93      4.35 o 
  -9  10   4      122.26      143.69      7.31 o 
  -8  10   4        0.06        0.87      2.47 o 
  -7  10   4       59.16       56.00      4.76 o 
  -6  10   4       13.64       18.83      4.26 o 
  -5  10   4      101.53       86.42      7.12 o 
  -4  10   4      192.50      168.50     11.14 o 
  -3  10   4        0.00        4.51      3.57 o 
  -2  10   4      322.08      323.36     12.09 o 
  -1  10   4       42.98       48.31      3.35 o 
   0  10   4      444.19      473.98     16.80 o 
   1  10   4      227.15      242.41      9.84 o 
   2  10   4      145.96      171.90      6.55 o 
   3  10   4     1122.73     1286.34     38.44 o 
   4  10   4     2193.24     2407.48     73.70 o 
   5  10   4      181.38      181.12      7.74 o 
   6  10   4        1.22        1.07      3.02 o 
   7  10   4       15.58       14.00      4.03 o 
   8  10   4      213.69      193.86     12.20 o 
   9  10   4        0.02        3.64      3.32 o 
  10  10   4        7.07        6.03      5.29 o 
  11  10   4        5.30       10.23      7.88 o 
  12  10   4       12.99       18.80      7.99 o 
  13  10   4       24.29       13.08     18.15 o 
 -13  11   4       10.95        0.59      8.81 o 
 -12  11   4      170.67      214.03     18.87 o 
 -11  11   4       60.12       49.07      9.66 o 
 -10  11   4       18.84       15.61      4.31 o 
  -9  11   4        3.01        9.37      3.38 o 
  -8  11   4        5.27        4.16      2.04 o 
  -7  11   4      351.30      344.28     11.67 o 
  -6  11   4        9.66        9.12      2.73 o 
  -5  11   4      792.12      847.25     31.31 o 
  -4  11   4      840.10      914.49     37.01 o 
  -3  11   4        0.02        2.49      2.85 o 
  -2  11   4      251.25      227.74      9.31 o 
  -1  11   4      114.71      108.26      5.32 o 
   0  11   4        0.60        1.93      2.34 o 
   1  11   4      803.48      893.69     29.92 o 
   2  11   4        6.06        5.36      2.78 o 
   3  11   4      214.12      208.02     12.13 o 
   4  11   4      118.08      104.81      5.66 o 
   5  11   4       82.84       80.25      4.50 o 
   6  11   4      211.04      187.73      9.96 o 
   7  11   4      258.02      244.41     11.13 o 
   8  11   4       12.21       10.41      4.48 o 
   9  11   4      135.14      115.70     11.18 o 
  10  11   4        9.98       18.76      8.94 o 
  11  11   4        3.01       -2.65     10.20 o 
  12  11   4       49.44       72.45     12.71 o 
 -12  12   4        2.59        2.38     12.40 o 
 -11  12   4        2.99       13.00      8.47 o 
 -10  12   4        0.00        4.98      4.86 o 
  -9  12   4       12.34       12.77      4.10 o 
  -8  12   4       62.61       58.27      4.19 o 
  -7  12   4       55.02       52.28      3.67 o 
  -6  12   4       58.77       52.76      3.68 o 
  -5  12   4       41.24       56.31      5.25 o 
  -4  12   4       62.87       55.92      5.99 o 
  -3  12   4        2.06        6.22      5.68 o 
  -2  12   4      972.45     1021.24     35.62 o 
  -1  12   4       11.73       13.12      3.36 o 
   0  12   4      940.34     1036.03     39.53 o 
   1  12   4       21.77       13.27      2.58 o 
   2  12   4       14.78        8.98      2.54 o 
   3  12   4       23.80       18.03      2.82 o 
   4  12   4        0.27       -1.45      2.36 o 
   5  12   4       54.82       54.96      3.96 o 
   6  12   4       17.20       18.64      4.64 o 
   7  12   4       39.66       34.49      5.42 o 
   8  12   4        0.00       -0.99      4.20 o 
   9  12   4       88.88       88.05      9.34 o 
  10  12   4        0.54       -2.98      6.85 o 
  11  12   4       20.67        7.28      7.01 o 
  12  12   4       18.97        9.31      7.98 o 
 -12  13   4       40.81       55.91     11.31 o 
 -11  13   4        0.00       41.10     25.14 o 
 -10  13   4       60.47       47.09      7.90 o 
  -9  13   4       40.26       41.57      5.96 o 
  -8  13   4       47.72       55.83      6.14 o 
  -7  13   4        0.47       -0.35      2.24 o 
  -6  13   4        1.89        6.20      3.89 o 
  -5  13   4       17.83       13.45      5.13 o 
  -4  13   4        6.56        9.25      2.23 o 
  -3  13   4       10.48        8.37      2.76 o 
  -2  13   4        6.32        6.81      2.87 o 
  -1  13   4      310.83      320.43     12.28 o 
   0  13   4       23.35       23.43      2.99 o 
   1  13   4       72.82       64.47      5.34 o 
   2  13   4       21.12       26.62      3.66 o 
   3  13   4      178.22      158.87      7.70 o 
   4  13   4        5.22        3.90      2.56 o 
   5  13   4      336.04      332.66     14.53 o 
   6  13   4       29.00       16.74      4.16 o 
   7  13   4        0.73        3.22      4.89 o 
   8  13   4        9.09        7.51      5.24 o 
   9  13   4        7.67       10.13      5.91 o 
  10  13   4       19.78        6.13      6.58 o 
  11  13   4        3.01        9.67      8.03 o 
 -12  14   4        4.79      -32.59     32.59 o 
 -11  14   4       25.93       38.62     12.63 o 
 -10  14   4        3.67       -7.06     10.50 o 
  -9  14   4        6.83        6.06      6.01 o 
  -8  14   4        0.28        5.65      4.16 o 
  -7  14   4        7.50        8.40      4.16 o 
  -6  14   4       19.57       27.73      3.34 o 
  -5  14   4        7.16       11.66      8.37 o 
  -4  14   4       80.42       62.95      4.89 o 
  -3  14   4        2.51        1.78      2.98 o 
  -2  14   4      451.90      446.34     14.88 o 
  -1  14   4        1.37        2.06      3.20 o 
   0  14   4      723.08      701.22     28.48 o 
   1  14   4       25.81       16.67      4.30 o 
   2  14   4       76.88       72.07      4.74 o 
   3  14   4      168.86      135.89      6.76 o 
   4  14   4      691.39      669.13     30.48 o 
   5  14   4      307.66      290.21     12.16 o 
   6  14   4       20.75       11.35      3.95 o 
   7  14   4       34.03       49.56      6.58 o 
   8  14   4        0.36       -2.43      5.83 o 
   9  14   4       54.30       62.17     10.04 o 
  10  14   4        4.61       12.96      6.26 o 
  11  14   4       13.08        2.72      7.59 o 
 -11  15   4       21.58       27.62     12.73 o 
 -10  15   4        7.06       11.36      9.06 o 
  -9  15   4        1.10        4.33      6.04 o 
  -8  15   4       47.07       46.79     13.46 o 
  -7  15   4      239.04      284.71     28.41 o 
  -6  15   4       65.30       77.57      6.31 o 
  -5  15   4      167.97      178.27     12.02 o 
  -4  15   4      747.16      808.95     32.73 o 
  -3  15   4      716.50      784.71     32.35 o 
  -2  15   4      316.03      298.34     11.28 o 
  -1  15   4      261.18      281.65     13.31 o 
   0  15   4      128.55      131.88      7.18 o 
   1  15   4       14.37        7.26      3.43 o 
   2  15   4        1.86        3.09      3.25 o 
   3  15   4        5.33        2.53      3.16 o 
   4  15   4       15.46        9.76      4.17 o 
   5  15   4        6.71        2.47      3.33 o 
   6  15   4       21.45       24.49      5.88 o 
   7  15   4       70.75       82.44      7.39 o 
   8  15   4        1.78       -4.77      9.44 o 
   9  15   4       10.19        2.01     10.00 o 
  10  15   4        0.55        9.28      7.15 o 
 -10  16   4        6.06        4.79     10.77 o 
  -9  16   4       65.68       61.19     15.34 o 
  -8  16   4       66.86       79.95     12.16 o 
  -7  16   4      260.99      306.96     21.96 o 
  -6  16   4       48.89       46.30      9.65 o 
  -5  16   4        1.43       -0.93      3.90 o 
  -4  16   4        5.68        3.34      3.22 o 
  -3  16   4      111.62       67.96     14.90 o 
  -2  16   4      202.50      207.27      8.62 o 
  -1  16   4        2.80       -1.35      3.00 o 
   0  16   4      122.59      124.78     10.43 o 
   1  16   4      249.03      254.71     12.95 o 
   2  16   4      187.32      151.77     12.53 o 
   3  16   4      182.36      152.46      8.10 o 
   4  16   4       65.37       49.14      4.74 o 
   5  16   4       21.48       12.89      4.92 o 
   6  16   4        2.05        3.79      5.29 o 
   7  16   4        0.52       -5.06      5.33 o 
   8  16   4       48.90       66.75      9.48 o 
   9  16   4        5.45        5.62      7.33 o 
  10  16   4        0.49       10.34      9.57 o 
 -10  17   4       75.29       79.98     23.53 o 
  -9  17   4        0.00       -5.25     14.78 o 
  -8  17   4      127.78      147.59     16.87 o 
  -7  17   4        0.64        2.35      9.03 o 
  -6  17   4       27.62       21.14      6.46 o 
  -5  17   4      176.99      137.79     13.52 o 
  -4  17   4       40.35       15.90      6.24 o 
  -3  17   4       53.21       53.96      5.04 o 
  -2  17   4        3.43        0.53      5.81 o 
  -1  17   4       72.30       75.94      6.12 o 
   0  17   4       69.21       68.44      9.51 o 
   1  17   4       99.07       84.30      7.59 o 
   2  17   4       50.12       54.32      7.31 o 
   3  17   4      223.58      246.89     15.75 o 
   4  17   4       95.50       76.13      6.99 o 
   5  17   4        0.00        1.11      4.86 o 
   6  17   4       27.34       32.27      7.43 o 
   7  17   4       66.97       84.29     14.01 o 
   8  17   4        1.15       -1.24      7.10 o 
   9  17   4       36.42       21.96     10.93 o 
  -9  18   4        7.27       -3.26     12.91 o 
  -8  18   4       36.68       19.04     10.33 o 
  -7  18   4        1.40        9.03     18.45 o 
  -6  18   4       63.57       71.85     11.96 o 
  -5  18   4      244.20      262.47     17.56 o 
  -4  18   4       61.94       68.20     21.74 o 
  -3  18   4        0.12        4.54      4.53 o 
  -2  18   4       14.71       23.39      3.07 o 
  -1  18   4       13.29       11.08      3.64 o 
   0  18   4      111.20      145.18     10.80 o 
   1  18   4        8.13        7.51      6.24 o 
   2  18   4      114.00      127.48     11.79 o 
   3  18   4        2.55       -0.36      7.39 o 
   4  18   4        2.78       -1.41      6.03 o 
   5  18   4        0.46        7.47      5.24 o 
   6  18   4       29.89       31.10      6.93 o 
   7  18   4        0.04       -7.14      7.14 o 
   8  18   4       19.01        5.96     12.12 o 
  -8  19   4       23.66       35.94     31.26 o 
  -7  19   4       41.28       19.74     10.17 o 
  -6  19   4      114.80      144.21     19.48 o 
  -5  19   4        8.19        3.99      7.63 o 
  -4  19   4        0.32       14.84     10.67 o 
  -3  19   4        7.57        5.75      9.87 o 
  -2  19   4       12.72       14.91      7.78 o 
  -1  19   4       11.42        4.18      5.95 o 
   0  19   4        0.08       11.68      7.47 o 
   1  19   4       51.04       55.24      8.34 o 
   2  19   4       34.94       19.52      6.79 o 
   3  19   4        7.38        5.19      4.56 o 
   4  19   4        3.30        7.42      5.81 o 
   5  19   4       98.58       95.06     13.14 o 
   6  19   4       83.08       91.14     15.06 o 
   7  19   4       20.45       16.08     11.06 o 
  -7  20   4       12.90       11.37      8.05 o 
  -6  20   4        0.04      -12.87     12.87 o 
  -5  20   4       34.69       25.45     15.35 o 
  -4  20   4        4.63        0.66      7.92 o 
  -3  20   4        0.13        4.42      6.90 o 
  -2  20   4        8.89       -2.44     11.15 o 
  -1  20   4        8.11       12.56      8.72 o 
   0  20   4       59.26       64.28     12.01 o 
   1  20   4      120.58      105.19     11.39 o 
   2  20   4       35.19       53.77     10.86 o 
   3  20   4        3.98       -5.71      5.71 o 
   4  20   4      203.17      201.14     22.11 o 
   5  20   4      118.29      146.02     17.72 o 
   6  20   4       12.12       11.99     12.46 o 
  -5  21   4        4.64      -12.99     13.53 o 
  -4  21   4       11.26       23.35      9.75 o 
  -3  21   4       25.47       40.29     11.30 o 
  -2  21   4        0.47        1.29      8.48 o 
  -1  21   4       82.27       90.79     13.73 o 
   0  21   4        0.15        1.87     10.76 o 
   1  21   4       16.09       16.66      7.94 o 
   2  21   4        0.91        1.67     10.91 o 
   3  21   4       43.30       22.46     13.23 o 
   4  21   4        0.01        0.33     10.06 o 
  -3  22   4       69.26       62.71     15.00 o 
  -2  22   4      190.47      241.56     29.33 o 
  -1  22   4       19.78        7.02     12.34 o 
   0  22   4      147.46      137.16     19.95 o 
   1  22   4        5.52       -7.06     10.42 o 
   2  22   4        3.07      -13.00     13.00 o 
 -14   1   5      158.61       28.81     41.15 o 
 -13   1   5       39.33       33.25      6.88 o 
 -12   1   5       31.21       30.89      4.66 o 
 -11   1   5       82.73       79.56      7.34 o 
 -10   1   5        6.50        3.34      2.52 o 
  -9   1   5        3.94        2.83      2.76 o 
  -8   1   5       43.47       48.98      3.93 o 
  -7   1   5        1.69        1.20      2.97 o 
  -6   1   5     1229.49     1187.28     42.83 o 
  -5   1   5      310.63      318.59     12.46 o 
  -4   1   5       11.12       10.78      1.93 o 
  -3   1   5        0.91        6.00      1.44 o 
  -2   1   5        4.13        4.25      1.16 o 
  -1   1   5        4.46        2.31      1.17 o 
   0   1   5      139.34      148.89      5.39 o 
   1   1   5      351.87      344.69      8.94 o 
   2   1   5      177.01      188.98      5.44 o 
   3   1   5      206.56      230.90      6.66 o 
   4   1   5      599.50      643.80     17.26 o 
   5   1   5      384.25      417.59     13.12 o 
   6   1   5      616.93      660.63     18.68 o 
   7   1   5       81.05       74.32      4.28 o 
   8   1   5        1.84        0.84      3.11 o 
   9   1   5        0.80        5.83      3.39 o 
  10   1   5        0.46       -3.41      4.08 o 
  11   1   5       37.65       48.22      9.70 o 
  12   1   5      170.95      183.88     14.58 o 
  13   1   5        6.76       -7.02      7.02 o 
 -14   2   5      107.95      142.58     11.44 o 
 -13   2   5       14.20       48.50     21.55 o 
 -12   2   5       68.18       51.47      5.80 o 
 -11   2   5       42.87       47.49      6.61 o 
 -10   2   5       56.83       47.92      3.42 o 
  -9   2   5       16.12       16.36      2.43 o 
  -8   2   5       71.21       56.24      4.78 o 
  -7   2   5      424.69      412.36     15.80 o 
  -6   2   5      199.49      215.33      8.07 o 
  -5   2   5       16.68       19.98      1.67 o 
  -4   2   5        8.95       10.97      1.56 o 
  -3   2   5      136.82      129.51      4.09 o 
  -2   2   5       20.03       17.27      1.40 o 
  -1   2   5      324.69      348.32      9.47 o 
   0   2   5        0.02        0.08      1.19 o 
   1   2   5      295.10      323.61      8.60 o 
   2   2   5       14.60       21.16      1.90 o 
   3   2   5      343.88      343.54      9.38 o 
   4   2   5      118.05      133.11      5.75 o 
   5   2   5      804.93      855.69     23.48 o 
   6   2   5      629.27      635.36     18.62 o 
   7   2   5      236.42      248.09      8.84 o 
   8   2   5        9.48        5.05      2.87 o 
   9   2   5       69.61       73.95      5.97 o 
  10   2   5        0.01        3.69      4.62 o 
  11   2   5        5.79        0.32      6.79 o 
  12   2   5        1.20        1.73      6.84 o 
  13   2   5      189.94      179.24     13.77 o 
 -14   3   5       44.04      -23.56     23.56 o 
 -13   3   5       25.67       38.77      8.32 o 
 -12   3   5        0.40       -0.24      6.35 o 
 -11   3   5        4.94        3.83      3.59 o 
 -10   3   5       13.89       12.75      2.75 o 
  -9   3   5        0.80        5.10      2.24 o 
  -8   3   5        0.19        0.59      1.44 o 
  -7   3   5       12.45       10.94      1.95 o 
  -6   3   5     1067.38     1060.81     41.46 o 
  -5   3   5      188.80      175.70      7.62 o 
  -4   3   5       81.48       57.21      3.17 o 
  -3   3   5      163.89      176.36      6.10 o 
  -2   3   5       22.53       22.29      1.71 o 
  -1   3   5      315.29      340.54      9.01 o 
   0   3   5      185.11      212.44      6.40 o 
   1   3   5     1020.18     1115.64     25.85 o 
   2   3   5       52.02       54.44      2.68 o 
   3   3   5      525.16      549.43     14.35 o 
   4   3   5       28.62       28.54      2.36 o 
   5   3   5      722.05      754.04     19.69 o 
   6   3   5      316.59      324.16     11.02 o 
   7   3   5      159.07      142.54      6.52 o 
   8   3   5        7.99        5.55      3.37 o 
   9   3   5       33.99       45.19      5.58 o 
  10   3   5      125.25      122.40      9.78 o 
  11   3   5        1.95        7.41      5.77 o 
  12   3   5        0.83       -2.37      6.05 o 
  13   3   5        6.64       -3.46      7.80 o 
 -13   4   5        4.57        8.55      5.90 o 
 -12   4   5      113.23      142.27     10.39 o 
 -11   4   5        4.99       10.82      3.75 o 
 -10   4   5      124.70      113.38      6.04 o 
  -9   4   5      146.84      156.87      6.59 o 
  -8   4   5       88.15       76.77      3.19 o 
  -7   4   5       39.99       32.96      3.10 o 
  -6   4   5       20.15       23.50      2.19 o 
  -5   4   5      293.08      235.96      8.14 o 
  -4   4   5       11.78       11.65      1.91 o 
  -3   4   5       25.37       18.65      1.83 o 
  -2   4   5        2.14        1.44      1.58 o 
  -1   4   5       25.65       30.63      1.76 o 
   0   4   5      158.44      165.18      6.19 o 
   1   4   5      615.35      656.96     17.33 o 
   2   4   5      503.39      541.10     14.12 o 
   3   4   5       84.77       85.94      3.70 o 
   4   4   5      962.71     1062.28     27.18 o 
   5   4   5      434.97      440.62     13.65 o 
   6   4   5      694.30      749.05     22.16 o 
   7   4   5       12.53        9.69      3.08 o 
   8   4   5       89.87       81.59      5.61 o 
   9   4   5        0.10       -1.48      3.72 o 
  10   4   5       50.97       73.92     10.19 o 
  11   4   5       83.55       81.53      8.86 o 
  12   4   5       23.99       31.06      6.55 o 
  13   4   5       15.78       33.08     13.28 o 
 -13   5   5       40.15       42.25      9.14 o 
 -12   5   5        0.28        2.27      3.84 o 
 -11   5   5       12.46       15.50      7.25 o 
 -10   5   5       97.56      104.48      4.66 o 
  -9   5   5        3.74        3.81      1.23 o 
  -8   5   5       73.16       76.62      4.33 o 
  -7   5   5      179.76      189.42      8.20 o 
  -6   5   5      135.04      129.59      8.15 o 
  -5   5   5      378.85      346.87     15.68 o 
  -4   5   5      181.08      175.81      6.73 o 
  -3   5   5     1213.70     1236.18     47.73 o 
  -2   5   5       33.99       32.88      3.28 o 
  -1   5   5       79.07       86.04      3.30 o 
   0   5   5       54.78       61.55      3.75 o 
   1   5   5       13.26       18.67      2.59 o 
   2   5   5       31.73       28.70      2.66 o 
   3   5   5      641.82      734.29     19.96 o 
   4   5   5      139.80      154.48      5.36 o 
   5   5   5      701.66      768.22     24.46 o 
   6   5   5      186.78      176.88      7.03 o 
   7   5   5       26.17       24.69      3.04 o 
   8   5   5       83.38       76.05      6.24 o 
   9   5   5       44.22       60.26      7.07 o 
  10   5   5       15.79       28.84      8.59 o 
  11   5   5       56.97       60.89     10.30 o 
  12   5   5        0.03       -6.51      7.30 o 
 -13   6   5        0.27        3.24      5.13 o 
 -12   6   5        0.03        5.40      3.87 o 
 -11   6   5        1.87        0.49      3.05 o 
 -10   6   5       20.08       11.94      2.04 o 
  -9   6   5       42.82       36.32      2.40 o 
  -8   6   5      100.02      104.61      5.78 o 
  -7   6   5       15.12        9.87      4.64 o 
  -6   6   5        1.60        7.11      2.96 o 
  -5   6   5      823.35      799.10     34.74 o 
  -4   6   5      146.34      122.44      5.73 o 
  -3   6   5      299.07      272.32     10.42 o 
  -2   6   5        6.04        1.16      2.09 o 
  -1   6   5      278.64      283.32     10.83 o 
   0   6   5      155.78      169.46      6.40 o 
   1   6   5        5.82        3.35      1.57 o 
   2   6   5      557.95      590.34     16.45 o 
   3   6   5      149.60      141.16      5.68 o 
   4   6   5      505.06      516.08     15.55 o 
   5   6   5       76.23       89.67      4.49 o 
   6   6   5       24.35       22.16      3.20 o 
   7   6   5       77.71       83.79      5.84 o 
   8   6   5      108.13       89.75      6.77 o 
   9   6   5        0.74        1.10      3.06 o 
  10   6   5       78.00      113.60     10.89 o 
  11   6   5       13.23       14.81      7.10 o 
  12   6   5       61.19       80.90     11.91 o 
 -13   7   5       57.20       44.05     17.02 o 
 -12   7   5      133.36      147.29     13.30 o 
 -11   7   5       11.02       13.51      4.64 o 
 -10   7   5       13.41        9.44      1.72 o 
  -9   7   5        0.37        1.53      2.94 o 
  -8   7   5        2.24        6.98      2.75 o 
  -7   7   5      152.06      152.05      9.57 o 
  -6   7   5      107.84      106.85      9.78 o 
  -5   7   5       16.60       21.06      3.31 o 
  -4   7   5       50.17       42.93      3.15 o 
  -3   7   5       67.83       64.19      5.53 o 
  -2   7   5       25.08       19.88      2.85 o 
  -1   7   5        0.71        2.37      2.12 o 
   0   7   5       56.15       67.31      2.79 o 
   1   7   5       45.85       43.41      2.50 o 
   2   7   5       73.11       82.03      4.32 o 
   3   7   5       53.87       50.94      3.34 o 
   4   7   5      555.47      561.48     17.76 o 
   5   7   5       99.76       96.07      4.64 o 
   6   7   5       75.48       62.56      4.71 o 
   7   7   5      227.68      217.87      9.85 o 
   8   7   5       31.60       33.85      5.44 o 
   9   7   5        5.14        4.74      5.59 o 
  10   7   5       20.95       12.09      7.12 o 
  11   7   5        0.26       -4.63      6.24 o 
  12   7   5       21.78        7.83      7.20 o 
 -13   8   5       59.56       76.60     10.47 o 
 -12   8   5       41.70       53.27      5.96 o 
 -11   8   5       35.63       34.57      3.96 o 
 -10   8   5        3.30        4.84      6.56 o 
  -9   8   5       27.57       21.78      7.29 o 
  -8   8   5      103.18       79.31      8.03 o 
  -7   8   5      150.48      138.96      8.46 o 
  -6   8   5        1.28        4.73      2.31 o 
  -5   8   5       73.24       77.63      4.79 o 
  -4   8   5      137.56      125.40      6.39 o 
  -3   8   5      136.34      116.96      7.38 o 
  -2   8   5       96.44       93.13      5.74 o 
  -1   8   5      171.17      161.28      8.27 o 
   0   8   5        3.58        1.85      2.17 o 
   1   8   5        4.18        8.19      1.85 o 
   2   8   5        3.89        2.87      2.24 o 
   3   8   5       10.57        7.76      2.67 o 
   4   8   5      112.97      117.29      5.71 o 
   5   8   5      524.15      561.33     18.91 o 
   6   8   5      167.96      159.19      7.21 o 
   7   8   5       28.52       28.78      6.45 o 
   8   8   5        4.40        2.24      4.67 o 
   9   8   5       39.33       46.79      7.87 o 
  10   8   5       17.69       14.50      6.70 o 
  11   8   5        2.99        9.81      8.62 o 
  12   8   5        1.85       -1.45      6.93 o 
 -12   9   5        1.22        9.70      8.65 o 
 -11   9   5       10.03        6.38      5.09 o 
 -10   9   5       31.16       27.71      7.76 o 
  -9   9   5       52.55       71.35      5.38 o 
  -8   9   5       46.61       54.63      6.64 o 
  -7   9   5       10.17       10.45      4.41 o 
  -6   9   5       31.79       28.90      2.81 o 
  -5   9   5       16.18       18.11      3.86 o 
  -4   9   5       32.10       25.97      3.46 o 
  -3   9   5       14.51        9.68      2.31 o 
  -2   9   5        0.80       -0.36      2.72 o 
  -1   9   5       73.78       55.72      3.84 o 
   0   9   5       50.40       43.50      2.54 o 
   1   9   5      711.30      754.19     23.95 o 
   2   9   5      109.80      124.72      5.44 o 
   3   9   5        7.05        4.08      3.07 o 
   4   9   5      231.72      206.06      8.03 o 
   5   9   5       86.95       94.63      5.55 o 
   6   9   5        0.24       -1.98      2.97 o 
   7   9   5        2.69        2.45      4.99 o 
   8   9   5       19.15       10.78      5.05 o 
   9   9   5      118.69       98.84     14.12 o 
  10   9   5        3.33       14.50      7.15 o 
  11   9   5       17.81       11.81      9.02 o 
  12   9   5       23.53       42.54     40.53 o 
 -12  10   5       20.71       -1.02     22.20 o 
 -11  10   5       23.22       17.05     11.60 o 
 -10  10   5       53.39       29.82      8.66 o 
  -9  10   5        0.88       -3.86      4.12 o 
  -8  10   5       31.57       34.53      4.75 o 
  -7  10   5       96.43      115.30      5.95 o 
  -6  10   5       85.27       96.41      5.24 o 
  -5  10   5        0.37       -1.30      4.33 o 
  -4  10   5       35.21       30.81      3.42 o 
  -3  10   5       98.23       83.15      5.93 o 
  -2  10   5      130.81      143.31      9.43 o 
  -1  10   5       74.75       80.19      7.33 o 
   0  10   5       31.56       29.75      2.70 o 
   1  10   5       33.44       33.89      3.88 o 
   2  10   5       11.98        9.59      2.45 o 
   3  10   5       50.18       39.83      3.44 o 
   4  10   5       92.49      103.21      6.37 o 
   5  10   5       18.81       14.64      3.16 o 
   6  10   5      115.87       94.37      8.00 o 
   7  10   5       14.30       16.07      3.78 o 
   8  10   5       61.37       44.24     10.50 o 
   9  10   5        8.13       -5.70      6.94 o 
  10  10   5        4.17        1.76      8.13 o 
  11  10   5        0.04       -7.20      7.20 o 
 -12  11   5       91.34       99.14     19.65 o 
 -11  11   5        9.28        6.94      8.33 o 
 -10  11   5       68.93       25.98     15.52 o 
  -9  11   5      113.37       97.83     14.24 o 
  -8  11   5       56.19       59.88      5.68 o 
  -7  11   5        7.79        6.63      4.97 o 
  -6  11   5       65.54       67.02      6.99 o 
  -5  11   5       19.60       20.21      3.69 o 
  -4  11   5       95.16       78.69      5.77 o 
  -3  11   5      268.64      288.90     14.34 o 
  -2  11   5      262.78      271.94     13.24 o 
  -1  11   5       13.16       10.73      3.87 o 
   0  11   5        0.02        2.28      2.59 o 
   1  11   5       37.28       39.72      3.28 o 
   2  11   5        9.24       11.22      2.38 o 
   3  11   5        5.25       -0.05      2.33 o 
   4  11   5      160.43      151.69      7.85 o 
   5  11   5        4.18        3.92      3.28 o 
   6  11   5        4.08        8.92      3.79 o 
   7  11   5       27.55       42.10      6.64 o 
   8  11   5       20.22       16.29     10.49 o 
   9  11   5        0.20       -1.18      7.45 o 
  10  11   5       14.08       13.53      9.33 o 
  11  11   5        6.67      -15.30     17.59 o 
 -11  12   5        0.17       -3.52      7.56 o 
 -10  12   5       79.65       99.04     16.74 o 
  -9  12   5        9.33       10.51      7.79 o 
  -8  12   5       42.76       45.21      5.27 o 
  -7  12   5        0.90        4.63      5.84 o 
  -6  12   5      303.40      331.76     19.96 o 
  -5  12   5        1.05        5.22      3.86 o 
  -4  12   5       39.37       39.36     12.19 o 
  -3  12   5      200.93      170.00     14.73 o 
  -2  12   5       73.18       55.92      5.04 o 
  -1  12   5      367.34      348.62     10.40 o 
   0  12   5       57.55       54.21      4.90 o 
   1  12   5      159.79      150.63      6.45 o 
   2  12   5        2.34        2.46      2.41 o 
   3  12   5        4.48        3.83      2.77 o 
   4  12   5      217.08      230.22     11.77 o 
   5  12   5      409.26      367.46     18.11 o 
   6  12   5        9.78        7.18      4.26 o 
   7  12   5       12.48       14.14      5.22 o 
   8  12   5       33.08       34.33      9.14 o 
   9  12   5        5.99        7.62      8.50 o 
  10  12   5       43.56       45.44      9.53 o 
 -11  13   5        4.03       11.09     11.78 o 
 -10  13   5      106.11      117.68     22.29 o 
  -9  13   5       27.85       41.82     14.65 o 
  -8  13   5        2.51       -4.73      6.13 o 
  -7  13   5      578.45      739.31     52.70 o 
  -6  13   5      492.98      533.61     26.20 o 
  -5  13   5      348.48      349.36     20.98 o 
  -4  13   5      768.33      901.46     48.35 o 
  -3  13   5      731.06      801.68     42.58 o 
  -2  13   5        5.75        6.74      3.31 o 
  -1  13   5      114.65      102.02      4.06 o 
   0  13   5      234.43      241.60     10.53 o 
   1  13   5       64.57       48.39      4.35 o 
   2  13   5       40.64       38.11      3.43 o 
   3  13   5      226.89      223.38      9.82 o 
   4  13   5        0.80        8.91      3.60 o 
   5  13   5       21.85       27.08      4.61 o 
   6  13   5        0.46        3.78      4.65 o 
   7  13   5       62.95       52.22      7.37 o 
   8  13   5        2.81        9.12      8.42 o 
   9  13   5        1.36       -1.28      5.55 o 
  10  13   5       32.84       19.21      7.93 o 
 -10  14   5        0.82       -5.29     14.48 o 
  -9  14   5        0.39       15.96      9.23 o 
  -8  14   5       18.26       12.33     19.56 o 
  -7  14   5        0.27       -0.63      5.84 o 
  -6  14   5        0.20        4.13      4.81 o 
  -5  14   5      121.02      124.32      9.56 o 
  -4  14   5        9.91       15.76      6.10 o 
  -3  14   5        9.27       11.04      6.37 o 
  -2  14   5        8.73        9.13      3.98 o 
  -1  14   5      384.11      387.98     14.49 o 
   0  14   5        8.74        9.87      2.55 o 
   1  14   5       43.49       47.57      5.59 o 
   2  14   5        5.56        4.72      2.76 o 
   3  14   5       62.47       45.21      4.27 o 
   4  14   5      102.37      111.42      7.25 o 
   5  14   5        0.24        2.67      5.68 o 
   6  14   5        7.30        6.18      5.32 o 
   7  14   5       18.52        7.46      5.35 o 
   8  14   5       10.87        3.20      6.39 o 
   9  14   5       92.93      109.23     10.64 o 
  -9  15   5       37.62       80.08     13.39 o 
  -8  15   5       10.22       -0.43     11.81 o 
  -7  15   5       46.18       54.55      8.16 o 
  -6  15   5        0.01       -1.88      4.95 o 
  -5  15   5        0.41        2.56      4.40 o 
  -4  15   5       43.69       38.94      7.93 o 
  -3  15   5        0.94        1.63      6.95 o 
  -2  15   5        6.18        3.10      6.57 o 
  -1  15   5        0.00        1.05      2.50 o 
   0  15   5        2.78        7.24      3.35 o 
   1  15   5        4.15        3.53      2.78 o 
   2  15   5        0.31        5.26      2.88 o 
   3  15   5      117.40      105.56      6.68 o 
   4  15   5       27.15       11.29      4.13 o 
   5  15   5       89.01       75.22      9.45 o 
   6  15   5      207.24      175.61     13.30 o 
   7  15   5       87.49       90.43     10.53 o 
   8  15   5        0.07       -4.88      8.07 o 
   9  15   5       20.45       -8.17      9.40 o 
  -9  16   5       74.51       87.71     12.80 o 
  -8  16   5        1.07       -9.15      9.21 o 
  -7  16   5       16.78       10.03      9.76 o 
  -6  16   5        0.01       -4.20      8.19 o 
  -5  16   5       35.14       35.33      7.73 o 
  -4  16   5       47.62       32.31     15.62 o 
  -3  16   5       36.88       15.31     10.58 o 
  -2  16   5        2.70       -2.12      7.83 o 
  -1  16   5       16.49       12.30      8.61 o 
   0  16   5       26.96       23.32      4.21 o 
   1  16   5      162.44      174.89     11.50 o 
   2  16   5       13.50       13.08      3.62 o 
   3  16   5      137.84      122.21     11.71 o 
   4  16   5       37.16       29.46      6.49 o 
   5  16   5       29.22       12.75      6.72 o 
   6  16   5       35.35       13.28      6.86 o 
   7  16   5       39.36       23.08      9.04 o 
   8  16   5       86.48       67.43     12.79 o 
  -8  17   5        7.99        9.23     14.50 o 
  -7  17   5      134.23      129.95     19.22 o 
  -6  17   5      369.68      476.74     31.48 o 
  -5  17   5       14.05       17.85      7.84 o 
  -4  17   5       51.36       53.77     16.17 o 
  -3  17   5       37.78       25.59      9.36 o 
  -2  17   5       58.62       46.97      8.76 o 
  -1  17   5       11.75        9.07      6.40 o 
   0  17   5        0.14       -1.53      4.99 o 
   1  17   5       49.06       47.03      8.12 o 
   2  17   5       47.45       39.94     15.77 o 
   3  17   5       25.39       22.40      6.73 o 
   4  17   5       97.72      119.57     13.28 o 
   5  17   5        2.25       14.62      6.87 o 
   6  17   5        0.00       -7.79      7.79 o 
   7  17   5       48.11       41.48     18.79 o 
  -7  18   5       59.40       70.16     18.37 o 
  -6  18   5        0.07       16.90      8.39 o 
  -5  18   5       16.15        0.27      7.37 o 
  -4  18   5        0.95        0.58     18.22 o 
  -3  18   5       13.46       27.33      9.64 o 
  -2  18   5        2.43       -3.83      8.34 o 
  -1  18   5       36.06       27.78      7.30 o 
   0  18   5       21.81       27.67      6.31 o 
   1  18   5        2.58       14.59      8.36 o 
   2  18   5       29.21       20.90     10.46 o 
   3  18   5       43.94       45.13      8.51 o 
   4  18   5       51.03       30.90     14.71 o 
   5  18   5      174.70      179.65     19.84 o 
   6  18   5      100.20       90.21     17.59 o 
  -5  19   5       11.06        0.18      8.41 o 
  -4  19   5        4.20        5.26      7.08 o 
  -3  19   5        2.22        0.30     19.52 o 
  -2  19   5        0.15        3.96      7.77 o 
  -1  19   5       61.48       79.24     14.55 o 
   0  19   5       19.09       22.55      9.63 o 
   1  19   5       42.38       35.39     16.87 o 
   2  19   5        0.02        6.60      9.44 o 
   3  19   5      104.34       83.33     15.83 o 
   4  19   5      140.94      123.59     14.59 o 
   5  19   5        0.54        2.40      9.96 o 
  -4  20   5       45.24       54.17     25.18 o 
  -3  20   5       16.04       -0.40     15.58 o 
  -2  20   5        3.30       -7.13      9.60 o 
  -1  20   5      142.01      135.41     18.16 o 
   0  20   5        3.49       -1.00      7.18 o 
   1  20   5      116.48      104.65     13.06 o 
   2  20   5        0.82       -2.39      7.54 o 
   3  20   5        0.34       -9.83     15.68 o 
 -12   0   6       19.01       10.76      6.17 o 
 -11   0   6       33.40       35.98      7.80 o 
 -10   0   6        0.27        7.41      5.68 o 
  -9   0   6       85.99       90.25      8.26 o 
  -8   0   6        6.54        6.99      2.85 o 
  -7   0   6       52.16       44.75      4.35 o 
  -6   0   6      245.62      295.79     16.87 o 
  -5   0   6      504.74      487.62     29.70 o 
  -4   0   6      189.40      186.33     10.75 o 
  -3   0   6        0.65        6.06      2.49 o 
  -2   0   6       21.28       18.86      3.58 o 
  -1   0   6      182.88      177.38      8.78 o 
   0   0   6      279.79      277.02     11.40 o 
   1   0   6      373.72      401.39     17.32 o 
   2   0   6      478.24      518.28     20.81 o 
   3   0   6     1397.68     1551.45     63.18 o 
   4   0   6        1.41       -0.50      4.24 o 
   5   0   6      413.19      438.11     21.28 o 
   6   0   6      280.12      307.79     20.03 o 
   7   0   6       71.24       71.40      8.20 o 
   8   0   6      163.68      175.28     21.36 o 
   9   0   6       85.66      107.44     15.12 o 
  10   0   6        5.49        2.37      8.39 o 
  11   0   6        0.54       -7.30      7.30 o 
 -12   1   6      109.92      118.83     13.84 o 
 -11   1   6        5.05       17.10      5.45 o 
 -10   1   6       18.61       21.04      5.03 o 
  -9   1   6       54.06       65.19      5.30 o 
  -8   1   6       68.02       62.43      3.58 o 
  -7   1   6       91.69       94.10      8.19 o 
  -6   1   6      110.85      112.60      5.29 o 
  -5   1   6      191.49      196.79      8.24 o 
  -4   1   6      443.76      425.28     16.19 o 
  -3   1   6      381.56      382.97     12.52 o 
  -2   1   6      327.94      345.33     10.35 o 
  -1   1   6       40.55       38.26      3.00 o 
   0   1   6       40.84       46.49      3.48 o 
   1   1   6       56.29       62.00      2.96 o 
   2   1   6      351.05      394.50     11.95 o 
   3   1   6       72.91       66.37      3.36 o 
   4   1   6       49.03       50.18      3.64 o 
   5   1   6       29.14       34.71      3.45 o 
   6   1   6        9.36        7.57      3.20 o 
   7   1   6        9.61        8.21      3.24 o 
   8   1   6        3.32       10.08      5.08 o 
   9   1   6        0.54        1.42      5.28 o 
  10   1   6       12.81       18.54      6.42 o 
  11   1   6        0.16       -0.63      5.90 o 
 -12   2   6        0.02       -3.36     10.21 o 
 -11   2   6       27.84       29.96      4.97 o 
 -10   2   6        5.50        5.62      5.54 o 
  -9   2   6        2.34        5.56      2.54 o 
  -8   2   6        0.17        1.13      1.30 o 
  -7   2   6        0.00        0.92      3.10 o 
  -6   2   6       76.81       67.41      4.90 o 
  -5   2   6       21.23       24.69      4.16 o 
  -4   2   6      486.33      485.41     20.84 o 
  -3   2   6        1.50        0.51      1.25 o 
  -2   2   6        0.56        2.47      1.50 o 
  -1   2   6        1.65        1.64      1.41 o 
   0   2   6       44.37       35.56      2.97 o 
   1   2   6      113.71      117.96      4.39 o 
   2   2   6      255.10      281.90      8.43 o 
   3   2   6      140.01      139.53      5.40 o 
   4   2   6        2.10        3.92      2.24 o 
   5   2   6      329.79      342.32     11.15 o 
   6   2   6      248.02      262.49     10.24 o 
   7   2   6       28.54       27.10      4.00 o 
   8   2   6        0.05       -1.70      4.74 o 
   9   2   6       26.00       22.93      5.77 o 
  10   2   6       34.38       36.23      7.57 o 
  11   2   6       28.49       26.20      6.78 o 
 -12   3   6        3.50        0.12      8.21 o 
 -11   3   6        1.27        5.14      3.29 o 
 -10   3   6       93.90       79.23      8.91 o 
  -9   3   6      152.18      160.82     10.90 o 
  -8   3   6        0.06        0.29      2.26 o 
  -7   3   6        1.32        1.55      3.46 o 
  -6   3   6        9.01        4.00      3.79 o 
  -5   3   6      828.01      808.23     38.82 o 
  -4   3   6       64.27       52.64      4.45 o 
  -3   3   6        4.49        6.67      1.70 o 
  -2   3   6        2.49        2.20      1.46 o 
  -1   3   6      385.28      379.50     11.48 o 
   0   3   6        1.71        4.61      1.69 o 
   1   3   6      984.98     1089.69     27.20 o 
   2   3   6        6.00        6.13      2.32 o 
   3   3   6       45.81       46.84      3.91 o 
   4   3   6      140.23      143.09      5.89 o 
   5   3   6       14.56       17.60      3.37 o 
   6   3   6      184.60      174.23      8.11 o 
   7   3   6       77.07       58.74      7.79 o 
   8   3   6        3.35        1.30      4.49 o 
   9   3   6        6.81       10.10      5.57 o 
  10   3   6       17.27       13.84      6.44 o 
  11   3   6       43.36       33.50      7.53 o 
 -12   4   6        9.06        1.61     19.32 o 
 -11   4   6        3.00       17.79      7.29 o 
 -10   4   6        1.88        9.16      5.94 o 
  -9   4   6       12.68        3.34      6.11 o 
  -8   4   6        3.06       11.07      4.48 o 
  -7   4   6       53.21       36.53      6.32 o 
  -6   4   6        4.42        7.46      4.46 o 
  -5   4   6        5.84       14.37      5.59 o 
  -4   4   6      227.55      208.20     10.91 o 
  -3   4   6        0.50        0.16      1.75 o 
  -2   4   6       90.10       73.72      3.82 o 
  -1   4   6       55.87       53.56      2.85 o 
   0   4   6       44.29       46.15      2.82 o 
   1   4   6        3.64        1.07      1.81 o 
   2   4   6      208.99      218.96      7.95 o 
   3   4   6        1.09        2.28      2.06 o 
   4   4   6        8.52        8.03      2.60 o 
   5   4   6      440.33      487.43     17.41 o 
   6   4   6       73.29       71.24      5.66 o 
   7   4   6       32.71       43.81      5.69 o 
   8   4   6        2.23        5.72      5.73 o 
   9   4   6        5.90       -1.41      5.97 o 
  10   4   6       18.56       17.13      6.11 o 
  11   4   6      111.55       93.19     10.27 o 
 -12   5   6      157.43      104.15     34.63 o 
 -11   5   6        8.27       14.04      6.09 o 
 -10   5   6        7.21        8.70     13.09 o 
  -9   5   6      242.60      276.74     24.82 o 
  -8   5   6       89.87       84.91      8.54 o 
  -7   5   6      245.73      262.40     15.95 o 
  -6   5   6       22.15       18.17      3.90 o 
  -5   5   6       67.13       55.79      5.95 o 
  -4   5   6       60.30       60.70      4.76 o 
  -3   5   6      882.97      885.71     31.64 o 
  -2   5   6      136.11      119.02      5.83 o 
  -1   5   6      383.06      354.43     12.68 o 
   0   5   6       49.74       49.22      2.68 o 
   1   5   6      674.09      707.17     20.79 o 
   2   5   6       68.90       69.13      3.61 o 
   3   5   6      228.66      233.53      7.56 o 
   4   5   6       63.71       60.98      3.89 o 
   5   5   6      144.97      149.63      6.49 o 
   6   5   6      128.30      137.09      6.98 o 
   7   5   6        6.33       14.15      4.71 o 
   8   5   6       18.36       13.94      5.56 o 
   9   5   6       36.77       38.04      7.21 o 
  10   5   6       16.17       15.87      7.00 o 
  11   5   6       20.36       -9.92      9.92 o 
 -12   6   6        2.04       10.74     10.06 o 
 -11   6   6      119.48      139.80     16.92 o 
 -10   6   6        0.99        5.40      5.75 o 
  -9   6   6        1.54        4.90      5.73 o 
  -8   6   6       18.76       17.55     11.94 o 
  -7   6   6        0.97       -2.44      3.60 o 
  -6   6   6        0.80       25.55      8.06 o 
  -5   6   6       37.37       37.63      3.87 o 
  -4   6   6      600.18      573.54     26.02 o 
  -3   6   6       73.29       65.26      4.65 o 
  -2   6   6       24.89       22.14      2.71 o 
  -1   6   6       11.99       13.88      3.03 o 
   0   6   6       12.17       15.04      1.86 o 
   1   6   6        4.07        3.29      1.74 o 
   2   6   6      355.45      415.12     13.14 o 
   3   6   6       48.28       50.45      4.69 o 
   4   6   6       14.00       12.76      3.33 o 
   5   6   6      143.19      121.94      5.79 o 
   6   6   6      290.24      285.42     12.10 o 
   7   6   6       20.94       14.01      4.78 o 
   8   6   6        1.65       -3.08      6.26 o 
   9   6   6       17.48       20.14      5.86 o 
  10   6   6        2.43        2.62      7.36 o 
  11   6   6        1.71      -12.25     12.25 o 
 -11   7   6       14.60       15.24      7.91 o 
 -10   7   6        0.82       13.62     18.82 o 
  -9   7   6       48.80       44.99      8.39 o 
  -8   7   6      111.58      118.61      8.33 o 
  -7   7   6       79.62       70.58      6.94 o 
  -6   7   6       48.84       50.65      7.94 o 
  -5   7   6      104.69      112.99      7.52 o 
  -4   7   6       29.45       20.89      2.87 o 
  -3   7   6        5.22        6.85      2.81 o 
  -2   7   6      309.99      300.79     13.40 o 
  -1   7   6       11.67        5.19      2.46 o 
   0   7   6        4.83        5.22      1.40 o 
   1   7   6       16.92       15.53      2.53 o 
   2   7   6       43.38       39.89      3.05 o 
   3   7   6      158.66      177.65      7.09 o 
   4   7   6      298.48      344.82     14.44 o 
   5   7   6       88.80       77.66      5.22 o 
   6   7   6       56.21       50.43      5.31 o 
   7   7   6       93.88       89.11      9.30 o 
   8   7   6       23.55       22.64      7.59 o 
   9   7   6       50.39       59.35     11.21 o 
  10   7   6        5.35        5.66      6.58 o 
 -11   8   6        0.26       -5.30      9.39 o 
 -10   8   6       19.30       23.17     12.19 o 
  -9   8   6        2.35        7.02      8.11 o 
  -8   8   6       20.67       23.73      4.97 o 
  -7   8   6        0.29        9.31      6.09 o 
  -6   8   6        5.31        9.26      4.50 o 
  -5   8   6      101.97      101.13      7.96 o 
  -4   8   6        8.82        9.65      2.55 o 
  -3   8   6      101.04      101.98      5.79 o 
  -2   8   6        5.55        3.30      3.35 o 
  -1   8   6       32.32       36.82      4.18 o 
   0   8   6      106.01       89.19      4.33 o 
   1   8   6        5.23        1.23      2.18 o 
   2   8   6        1.16        2.78      2.14 o 
   3   8   6       85.60       74.36      4.54 o 
   4   8   6        1.10        1.41      3.03 o 
   5   8   6        1.40       -1.82      3.26 o 
   6   8   6        0.00        6.19      3.67 o 
   7   8   6       38.03       32.68      7.53 o 
   8   8   6       36.79       22.26      7.22 o 
   9   8   6       23.41       25.81      9.21 o 
  10   8   6        9.27        7.65      8.98 o 
 -11   9   6      132.53      115.33     17.95 o 
 -10   9   6       45.96       52.61      9.64 o 
  -9   9   6       37.96       54.48      9.69 o 
  -8   9   6      162.46      163.08     12.04 o 
  -7   9   6       97.37      112.53      8.82 o 
  -6   9   6        0.03        5.19      4.26 o 
  -5   9   6        6.86       10.96      2.09 o 
  -4   9   6        7.42        7.37      3.56 o 
  -3   9   6       53.44       51.41      5.16 o 
  -2   9   6       42.69       45.56      4.61 o 
  -1   9   6       12.52       14.90      4.61 o 
   0   9   6        4.26       15.48      3.28 o 
   1   9   6        4.72        2.53      2.10 o 
   2   9   6      269.53      286.27     11.66 o 
   3   9   6        9.32        8.76      3.47 o 
   4   9   6       27.90       31.33      4.13 o 
   5   9   6      174.06      150.73      7.58 o 
   6   9   6        0.02        9.84      4.69 o 
   7   9   6        0.46       -0.66      5.48 o 
   8   9   6       64.52       86.34     11.49 o 
   9   9   6       15.50       11.54      8.60 o 
  10   9   6        4.48        5.02     11.77 o 
 -10  10   6      107.52      104.85     13.56 o 
  -9  10   6       41.85       32.04      9.31 o 
  -8  10   6        6.59        1.24      6.55 o 
  -7  10   6        6.55        5.05      8.32 o 
  -6  10   6        2.77        3.72      4.87 o 
  -5  10   6       46.45       48.61      4.28 o 
  -4  10   6      116.23      105.34      7.06 o 
  -3  10   6       26.75       29.85      4.28 o 
  -2  10   6      409.58      416.80     21.15 o 
  -1  10   6       31.90       23.75      5.75 o 
   0  10   6       10.21       17.33      3.22 o 
   1  10   6      103.62      106.80      4.60 o 
   2  10   6      143.91      135.98      6.39 o 
   3  10   6      155.96      140.47      7.03 o 
   4  10   6        0.08        2.32      3.21 o 
   5  10   6        0.15       -0.13      3.86 o 
   6  10   6       53.13       63.35      6.68 o 
   7  10   6       37.76       21.40      8.96 o 
   8  10   6       17.77       10.40      8.10 o 
   9  10   6       76.33       67.14     10.10 o 
 -10  11   6      109.72      153.23     44.72 o 
  -9  11   6      765.29     1021.76     62.05 o 
  -8  11   6       38.34       36.11     12.11 o 
  -7  11   6       66.91       59.13      9.36 o 
  -6  11   6       95.72       93.42      9.43 o 
  -5  11   6        1.81        3.82      4.38 o 
  -4  11   6      132.49      127.41     14.15 o 
  -3  11   6        0.73        3.90      3.72 o 
  -2  11   6       23.90       24.47      6.99 o 
  -1  11   6        5.87        2.75      3.79 o 
   0  11   6        1.65        3.77      3.09 o 
   1  11   6       44.93       39.09      2.76 o 
   2  11   6      111.78       92.83      5.21 o 
   3  11   6       11.35       12.72      3.61 o 
   4  11   6       23.76       25.79      5.64 o 
   5  11   6       87.94       87.94      6.61 o 
   6  11   6        3.83        2.20      5.63 o 
   7  11   6       20.40       15.94      7.26 o 
   8  11   6        0.07        6.47      6.88 o 
   9  11   6      124.16      127.42     16.90 o 
  -9  12   6       22.85       19.51      9.92 o 
  -8  12   6        0.01        4.43      8.72 o 
  -7  12   6       63.22       89.61     11.03 o 
  -6  12   6       68.33       67.02      9.20 o 
  -5  12   6       75.75       63.03      6.40 o 
  -4  12   6        0.74       -1.76      6.64 o 
  -3  12   6       25.67       21.85      4.90 o 
  -2  12   6       17.19       13.68      5.04 o 
  -1  12   6        0.04        4.82      4.82 o 
   0  12   6        3.10        7.31      2.99 o 
   1  12   6       27.79       33.70      3.03 o 
   2  12   6        2.74        3.55      2.88 o 
   3  12   6        3.54        5.58      3.26 o 
   4  12   6       23.98       13.78      4.71 o 
   5  12   6        0.38        1.07      4.96 o 
   6  12   6       14.30       19.61      7.19 o 
   7  12   6       26.96       31.40      8.85 o 
   8  12   6        0.34        1.42      7.41 o 
  -9  13   6        0.91       -3.32      9.89 o 
  -8  13   6       92.70      103.20     22.50 o 
  -7  13   6       54.26       70.31     12.13 o 
  -6  13   6       17.49       17.26      7.48 o 
  -5  13   6        4.61        1.63      5.36 o 
  -4  13   6        5.48        2.48      6.44 o 
  -3  13   6       10.37       12.08      6.20 o 
  -2  13   6        1.00        1.42      3.51 o 
  -1  13   6       21.53       26.14      5.81 o 
   0  13   6       74.12       75.74      7.23 o 
   1  13   6       18.57       19.14      3.48 o 
   2  13   6        0.06       -2.69      3.48 o 
   3  13   6        0.30        2.40      4.74 o 
   4  13   6        4.17        9.75      5.55 o 
   5  13   6        0.51        6.13      6.08 o 
   6  13   6       71.65       68.56      9.04 o 
   7  13   6       21.29       40.58     10.27 o 
   8  13   6       10.21        1.73      7.89 o 
  -8  14   6       23.52       10.53     15.07 o 
  -7  14   6       45.26       33.33      9.12 o 
  -6  14   6        2.81        6.19      7.85 o 
  -5  14   6       63.59       62.90     10.99 o 
  -4  14   6        0.26        5.01     11.09 o 
  -3  14   6        0.00        4.64      4.02 o 
  -2  14   6        0.41       -4.35      6.11 o 
  -1  14   6       11.05       -2.26      6.86 o 
   0  14   6        4.46       -1.47      4.34 o 
   1  14   6       22.91       28.77      5.01 o 
   2  14   6       68.57       60.17      9.89 o 
   3  14   6       10.23        7.12      5.28 o 
   4  14   6        3.34       10.60      7.53 o 
   5  14   6        6.26       20.23      6.97 o 
   6  14   6       10.63       21.82     12.35 o 
   7  14   6       32.22       30.38     11.39 o 
  -7  15   6       12.12        3.71      9.72 o 
  -6  15   6      237.61      223.22     26.90 o 
  -5  15   6      125.85      139.79     15.73 o 
  -4  15   6       26.57       36.37     14.82 o 
  -3  15   6       44.57       42.95     11.15 o 
  -2  15   6       53.69       49.93      6.47 o 
  -1  15   6        0.00       -4.62     11.11 o 
   0  15   6       21.61       15.28      6.40 o 
   1  15   6        9.39       16.36      6.26 o 
   2  15   6       11.29        6.37      5.04 o 
   3  15   6       33.29       37.11      9.02 o 
   4  15   6        4.95        3.44      5.86 o 
   5  15   6        8.48        5.66      9.62 o 
   6  15   6       15.42       -5.85     10.04 o 
  -6  16   6        2.01        4.18      9.27 o 
  -5  16   6       18.78       24.42     24.67 o 
  -4  16   6       11.87       -1.47      8.55 o 
  -3  16   6       12.90        8.36      7.66 o 
  -2  16   6       54.08       50.41      9.65 o 
  -1  16   6       14.37       14.65      5.76 o 
   0  16   6        5.74        1.21      5.95 o 
   1  16   6       57.66       54.84      9.05 o 
   2  16   6       12.03       27.76      8.97 o 
   3  16   6       23.68       22.62      7.96 o 
   4  16   6        0.11       -0.11      7.67 o 
   5  16   6        0.32       -1.41      7.21 o 
  -5  17   6       12.53      -17.31     18.02 o 
  -4  17   6        4.10        1.40      9.27 o 
  -3  17   6       57.55       57.73     11.16 o 
  -2  17   6       27.45       27.41     10.43 o 
  -1  17   6        0.18       -0.43      5.55 o 
   0  17   6        8.31        1.98      8.38 o 
   1  17   6       31.11       19.67     12.57 o 
   2  17   6       15.96       10.05      8.50 o 
   3  17   6       12.79       10.48     10.74 o 
   4  17   6       51.12       27.55      9.81 o 
  -3  18   6        0.39       -3.96      7.11 o 
  -2  18   6       57.60       47.27     19.24 o 
  -1  18   6        2.43        4.97     12.83 o 
   0  18   6        4.78       11.49     16.72 o 
   1  18   6        0.02       -2.16     14.84 o 
   2  18   6       24.52       19.89     10.64 o 
 -10   1   7        1.43       -2.07     11.32 o 
  -9   1   7       52.01       46.14      8.11 o 
  -8   1   7        5.86        5.69      8.76 o 
  -7   1   7        3.09        2.34      8.19 o 
  -6   1   7        9.04       11.79      4.98 o 
  -5   1   7       64.95       60.62      5.02 o 
  -4   1   7       20.66       15.37      3.32 o 
  -3   1   7      293.51      290.52     11.68 o 
  -2   1   7       37.95       41.06      2.74 o 
  -1   1   7      444.78      507.19     15.96 o 
   0   1   7      350.12      374.56     11.09 o 
   1   1   7       62.43       59.82      3.36 o 
   2   1   7      150.11      162.25      7.05 o 
   3   1   7       21.62       21.30      2.92 o 
   4   1   7        3.44        6.37      2.96 o 
   5   1   7        0.17       -1.13      3.66 o 
   6   1   7       31.19       26.67      5.10 o 
   7   1   7       26.71       23.13      5.65 o 
   8   1   7        5.83        8.69      5.75 o 
   9   1   7       46.33       31.25      7.10 o 
 -10   2   7       12.54       17.76     11.20 o 
  -9   2   7        1.47       -0.13      7.71 o 
  -8   2   7        5.91       10.75      4.77 o 
  -7   2   7       10.34       15.31      7.16 o 
  -6   2   7       32.26       24.72      6.91 o 
  -5   2   7       76.59       75.43     10.77 o 
  -4   2   7      112.05      107.74     10.27 o 
  -3   2   7       48.64       43.96      5.07 o 
  -2   2   7       20.43       19.59      2.62 o 
  -1   2   7        5.75        5.23      2.26 o 
   0   2   7      161.93      153.27      5.86 o 
   1   2   7       49.59       43.95      4.13 o 
   2   2   7      203.37      226.02     10.47 o 
   3   2   7        1.38        4.61      2.92 o 
   4   2   7      185.76      170.19      8.27 o 
   5   2   7      136.50      127.67      7.57 o 
   6   2   7      293.22      293.89     15.38 o 
   7   2   7      246.91      251.74     15.55 o 
   8   2   7      461.81      521.13     26.13 o 
   9   2   7       29.99       16.53      6.25 o 
 -10   3   7        8.72        8.64     18.75 o 
  -9   3   7       96.51      117.34     12.24 o 
  -8   3   7       30.75       27.42     10.11 o 
  -7   3   7       66.72       49.95      7.86 o 
  -6   3   7       33.55       43.26      7.48 o 
  -5   3   7      141.84      141.61      8.99 o 
  -4   3   7      147.71      139.31      8.01 o 
  -3   3   7      301.42      306.95     14.52 o 
  -2   3   7      267.45      290.23     10.95 o 
  -1   3   7      360.15      371.53     12.50 o 
   0   3   7      166.56      169.63      5.47 o 
   1   3   7       36.53       30.54      2.87 o 
   2   3   7      167.89      182.51      7.13 o 
   3   3   7        0.00       -2.07      3.06 o 
   4   3   7        4.43        4.10      3.33 o 
   5   3   7        0.01        0.73      4.57 o 
   6   3   7      111.85      114.22      9.06 o 
   7   3   7        0.60        8.98      5.14 o 
   8   3   7        0.05       -2.12      5.45 o 
   9   3   7        9.50        4.90      7.34 o 
 -10   4   7       35.73       11.21     38.71 o 
  -9   4   7        0.15       -5.26      5.67 o 
  -8   4   7      135.76      160.02     15.79 o 
  -7   4   7       46.78       43.30      7.26 o 
  -6   4   7       66.27       32.16     13.19 o 
  -5   4   7       55.14       58.54      8.50 o 
  -4   4   7      374.38      385.53     14.81 o 
  -3   4   7      912.26      936.21     34.49 o 
  -2   4   7      170.30      166.30      7.63 o 
  -1   4   7      130.49      119.78      6.72 o 
   0   4   7        4.61        0.02      2.04 o 
   1   4   7      331.92      337.57     11.50 o 
   2   4   7        0.00        2.91      2.64 o 
   3   4   7      141.60      147.08      6.82 o 
   4   4   7      112.44      114.74      6.20 o 
   5   4   7        0.05        2.03      3.56 o 
   6   4   7       11.80        6.09      4.80 o 
   7   4   7       75.08       53.74      7.41 o 
   8   4   7       19.34       13.28      6.44 o 
   9   4   7       19.25        9.99      8.77 o 
 -10   5   7        8.70       10.59     12.58 o 
  -9   5   7       75.26       64.25     11.56 o 
  -8   5   7      116.71      118.16     12.94 o 
  -7   5   7       18.95        6.03      8.91 o 
  -6   5   7       22.10       22.70      9.16 o 
  -5   5   7        2.24       -0.42      1.99 o 
  -4   5   7      277.63      291.89     23.34 o 
  -3   5   7      108.26      105.69      5.59 o 
  -2   5   7       10.46       10.53      4.19 o 
  -1   5   7        0.82        0.13      2.59 o 
   0   5   7       33.71       31.14      3.00 o 
   1   5   7       18.54       17.85      3.42 o 
   2   5   7       45.17       45.72      3.47 o 
   3   5   7       12.11       12.46      3.50 o 
   4   5   7       28.49       22.21      4.93 o 
   5   5   7       30.55       34.07      5.40 o 
   6   5   7       23.80       25.24      5.71 o 
   7   5   7       63.45       71.42      8.29 o 
   8   5   7        9.92        4.59      5.69 o 
   9   5   7       21.36       18.43      7.31 o 
  -9   6   7        3.09        5.82      7.93 o 
  -8   6   7        5.12        7.10      6.26 o 
  -7   6   7        4.51        5.67      5.61 o 
  -6   6   7       22.46       24.31      7.09 o 
  -5   6   7       78.95       76.99      8.77 o 
  -4   6   7        0.56        4.02      3.78 o 
  -3   6   7        0.00        4.20      5.87 o 
  -2   6   7      453.54      488.14     20.92 o 
  -1   6   7      224.35      210.51     10.43 o 
   0   6   7       21.76       25.64      2.82 o 
   1   6   7       44.24       51.98      3.89 o 
   2   6   7        8.03        5.31      2.76 o 
   3   6   7       30.19       24.62      5.10 o 
   4   6   7        8.22       11.79      4.08 o 
   5   6   7      128.62      141.29      9.83 o 
   6   6   7        3.27       -1.81      4.78 o 
   7   6   7       52.85       62.79      8.29 o 
   8   6   7       76.81       75.92      9.31 o 
  -9   7   7        4.32       -8.39     15.25 o 
  -8   7   7       24.07       28.20      9.96 o 
  -7   7   7        7.21       11.75      5.60 o 
  -6   7   7       19.66       17.58      6.07 o 
  -5   7   7       78.97       70.10      7.77 o 
  -4   7   7       24.83       29.54      5.88 o 
  -3   7   7       94.23       94.83      9.16 o 
  -2   7   7       46.15       54.57      6.34 o 
  -1   7   7        0.01       -1.37      3.66 o 
   0   7   7      135.04      136.18      8.00 o 
   1   7   7       10.70       10.57      3.22 o 
   2   7   7      107.43      113.81      6.80 o 
   3   7   7      135.53      127.63      6.40 o 
   4   7   7       18.22       25.96      4.24 o 
   5   7   7        0.05       -5.03      5.03 o 
   6   7   7       59.30       45.67      8.43 o 
   7   7   7        0.13        2.90      6.73 o 
   8   7   7       35.45       28.08      8.24 o 
  -9   8   7        0.37      -15.46     15.46 o 
  -8   8   7        6.39        5.15      9.84 o 
  -7   8   7       68.77       58.73     10.99 o 
  -6   8   7       32.17       36.55     11.08 o 
  -5   8   7       33.41       36.32      5.25 o 
  -4   8   7       20.19        8.52      5.16 o 
  -3   8   7      101.76      106.43     16.38 o 
  -2   8   7       15.03       18.25      5.45 o 
  -1   8   7        5.16        3.02      3.92 o 
   0   8   7       26.84       22.93      4.40 o 
   1   8   7        2.40        6.60      2.48 o 
   2   8   7      310.42      344.90     13.47 o 
   3   8   7       65.91       57.73      5.02 o 
   4   8   7       45.94       45.55      6.39 o 
   5   8   7      108.56      108.41      9.75 o 
   6   8   7        0.06        2.45      9.97 o 
   7   8   7       78.96       78.84     11.13 o 
   8   8   7       20.57        5.68      6.96 o 
  -8   9   7       30.61       37.59      9.65 o 
  -7   9   7        9.51       24.86     11.18 o 
  -6   9   7        0.02        3.59      6.92 o 
  -5   9   7        2.94       10.20      4.72 o 
  -4   9   7      279.88      264.73     17.89 o 
  -3   9   7       13.16        3.68      5.68 o 
  -2   9   7       49.34       47.19      7.78 o 
  -1   9   7      283.37      256.65     14.41 o 
   0   9   7        0.95       10.58      4.70 o 
   1   9   7       85.66       87.16      8.15 o 
   2   9   7        3.90        4.78      3.02 o 
   3   9   7       43.42       54.38      4.50 o 
   4   9   7       23.45       25.21      6.40 o 
   5   9   7       36.97       39.76      8.17 o 
   6   9   7        1.41        7.85      8.05 o 
   7   9   7       46.80       34.93      9.64 o 
  -8  10   7        4.34       -4.76      9.09 o 
  -7  10   7      104.33      109.20     22.29 o 
  -6  10   7        2.82        9.80      6.63 o 
  -5  10   7        0.09       -7.07      9.79 o 
  -4  10   7       53.12       49.90      8.01 o 
  -3  10   7        8.11       12.10      5.56 o 
  -2  10   7       55.49       45.86      7.25 o 
  -1  10   7        8.89       14.13      4.27 o 
   0  10   7        4.04        6.17      4.54 o 
   1  10   7       44.07       37.16      6.34 o 
   2  10   7       19.37       18.57      4.47 o 
   3  10   7        2.91        7.48      3.73 o 
   4  10   7       10.16       11.67     10.48 o 
   5  10   7       35.24       45.62      9.44 o 
   6  10   7       35.59       33.56      8.88 o 
   7  10   7       69.24       50.28     19.57 o 
  -7  11   7       16.50       12.41      9.25 o 
  -6  11   7       60.01       51.41     12.38 o 
  -5  11   7        7.68        9.17      5.73 o 
  -4  11   7        1.48        9.26      8.02 o 
  -3  11   7       51.62       50.23      8.10 o 
  -2  11   7        8.85        6.81      5.84 o 
  -1  11   7        6.16        4.14      5.89 o 
   0  11   7       10.49       22.42      5.94 o 
   1  11   7       15.74       16.88      6.94 o 
   2  11   7       78.12      100.16      7.99 o 
   3  11   7      118.15       95.31     11.01 o 
   4  11   7       51.33       50.64     12.69 o 
   5  11   7       12.33       13.07      7.54 o 
   6  11   7       29.68       40.81     12.21 o 
  -6  12   7        0.00       53.12     18.28 o 
  -5  12   7       43.87       49.84      9.62 o 
  -4  12   7       14.60       10.63      6.72 o 
  -3  12   7        0.10        2.35      6.39 o 
  -2  12   7        0.57        8.57      6.75 o 
  -1  12   7        9.80       10.42      6.69 o 
   0  12   7        2.85       12.02      6.79 o 
   1  12   7       12.42       10.10      5.82 o 
   2  12   7      276.02      273.86     15.14 o 
   3  12   7      156.53      154.73     12.66 o 
   4  12   7       27.61       30.49      7.90 o 
   5  12   7        4.38       -2.39      6.93 o 
  -6  13   7        0.54       23.91     20.77 o 
  -5  13   7        1.55       -9.22      9.22 o 
  -4  13   7       48.41       65.83      9.51 o 
  -3  13   7       52.03       62.61      9.17 o 
  -2  13   7        1.77        7.10      6.87 o 
  -1  13   7      161.99      155.61     14.80 o 
   0  13   7        1.41        4.35      7.05 o 
   1  13   7       42.36       35.88      7.84 o 
   2  13   7        8.23       10.43      7.48 o 
   3  13   7       62.04       66.11     10.03 o 
   4  13   7       13.42       16.84      6.64 o 
  -4  14   7        1.03       -4.14      7.01 o 
  -3  14   7       51.17       45.12     10.40 o 
  -2  14   7       11.51       15.33      7.00 o 
  -1  14   7        9.26        7.13      8.30 o 
   0  14   7       14.73        9.26      6.15 o 
   1  14   7        7.00        8.64      6.04 o 
   2  14   7       94.51       87.91     13.60 o 
   3  14   7        4.17        0.22      7.59 o 
  -2  15   7       32.65       45.76      8.11 o 
  -1  15   7        1.22        8.33      9.17 o 
   0  15   7        4.21       -2.36     11.24 o 
   1  15   7       34.39       21.56      9.58 o 
  -7   0   8        9.27       56.68     36.38 o 
  -6   0   8        2.18       31.91     38.77 o 
  -5   0   8      155.65      173.08     48.42 o 
  -4   0   8      109.46       89.66     15.88 o 
  -3   0   8        1.98        4.00      3.70 o 
  -2   0   8      453.72      468.01     38.72 o 
  -1   0   8        0.10        4.41      3.99 o 
   0   0   8        1.03        3.54      4.57 o 
   1   0   8       10.54       10.32      7.11 o 
   2   0   8       60.06       63.37      6.99 o 
   3   0   8        3.22        3.66      6.53 o 
   4   0   8      103.89       98.28     11.46 o 
   5   0   8        2.01       -5.03      6.02 o 
   6   0   8       61.42       37.43     12.99 o 
  -7   1   8       80.17       76.14     30.72 o 
  -6   1   8      107.49      148.46     43.04 o 
  -5   1   8       17.40       16.04      6.74 o 
  -4   1   8      116.38      113.16     11.32 o 
  -3   1   8      121.50      123.58     15.68 o 
  -2   1   8       10.14       11.93      3.29 o 
  -1   1   8       28.70       27.57      6.26 o 
   0   1   8       58.56       47.93      4.16 o 
   1   1   8        0.00       -3.28      3.28 o 
   2   1   8        3.10       -0.40      3.78 o 
   3   1   8        0.06        2.86      4.37 o 
   4   1   8        5.00       -0.15      6.21 o 
   5   1   8       28.71       10.39      5.17 o 
   6   1   8        8.39        7.68      6.63 o 
  -7   2   8        4.40      -19.52     36.53 o 
  -6   2   8        0.57        1.48      6.72 o 
  -5   2   8       58.43       50.16      7.00 o 
  -4   2   8        0.03       -5.86     12.12 o 
  -3   2   8       86.50       80.22     19.13 o 
  -2   2   8       67.97       61.75      6.20 o 
  -1   2   8        0.11       -2.70      2.70 o 
   0   2   8       19.23       23.42      4.71 o 
   1   2   8      110.97      131.41      7.51 o 
   2   2   8        8.97        4.90      3.88 o 
   3   2   8        2.98       12.95      4.40 o 
   4   2   8        0.64       -4.82      4.82 o 
   5   2   8       17.71       13.58      7.64 o 
   6   2   8       13.81       11.88      6.72 o 
  -7   3   8        5.19        2.57      5.05 o 
  -6   3   8       69.93       65.93     32.51 o 
  -5   3   8        7.15       10.74      8.53 o 
  -4   3   8      116.62      123.54     15.77 o 
  -3   3   8        7.94       14.20      6.67 o 
  -2   3   8       17.19       19.23     14.33 o 
  -1   3   8       20.17       25.00      7.32 o 
   0   3   8       43.48       39.34      4.86 o 
   1   3   8       20.66       11.88      4.20 o 
   2   3   8       23.49       27.24      4.50 o 
   3   3   8        1.06       -4.35      4.35 o 
   4   3   8        2.93        1.38      4.30 o 
   5   3   8       42.37       32.43      8.26 o 
   6   3   8        0.00       12.22      6.22 o 
  -7   4   8        5.28       -0.08     13.69 o 
  -6   4   8       54.43       42.52     10.26 o 
  -5   4   8       88.11       93.48     10.73 o 
  -4   4   8       21.56       18.24      6.62 o 
  -3   4   8       37.24       24.86      7.81 o 
  -2   4   8       68.05       81.07      9.25 o 
  -1   4   8       72.24       91.35      9.40 o 
   0   4   8       27.47       21.76      3.78 o 
   1   4   8        0.04       -2.63      3.88 o 
   2   4   8       36.39       41.84      5.17 o 
   3   4   8        4.36        1.40      5.43 o 
   4   4   8        2.11        2.71      5.43 o 
   5   4   8       11.48       19.60      6.78 o 
  -6   5   8        0.57        5.43      7.80 o 
  -5   5   8       57.77       50.95     10.01 o 
  -4   5   8        1.18       -3.19      8.22 o 
  -3   5   8        3.79       -3.54      6.65 o 
  -2   5   8      157.09      130.92     15.17 o 
  -1   5   8        9.22       10.14      5.83 o 
   0   5   8        0.79        5.59      8.43 o 
   1   5   8      161.97      163.17      9.91 o 
   2   5   8        0.00        4.07      4.08 o 
   3   5   8       23.20       28.09      5.46 o 
   4   5   8      105.11      102.75      9.05 o 
   5   5   8        2.43       -1.84      6.64 o 
  -6   6   8        7.88        2.95      6.11 o 
  -5   6   8      178.86      186.15     18.44 o 
  -4   6   8       19.89       16.44      6.75 o 
  -3   6   8       47.53       25.76     12.88 o 
  -2   6   8       26.47        7.58     14.18 o 
  -1   6   8       87.74       94.16     10.11 o 
   0   6   8        0.62       -5.62      5.62 o 
   1   6   8      232.45      233.31     14.10 o 
   2   6   8        9.02        8.86      5.41 o 
   3   6   8        4.41        7.24      6.38 o 
   4   6   8        0.01        0.24      5.67 o 
   5   6   8        0.27       -5.37      5.37 o 
  -6   7   8       53.08       30.57     30.33 o 
  -5   7   8        2.69        1.90      7.62 o 
  -4   7   8      150.33      146.89     16.16 o 
  -3   7   8       71.39       51.94     14.41 o 
  -2   7   8      121.34       78.55     16.25 o 
  -1   7   8       43.90       38.87      6.70 o 
   0   7   8        3.82        2.93      7.22 o 
   1   7   8       29.56       25.43      8.02 o 
   2   7   8       60.65       58.30      8.13 o 
   3   7   8        5.76       10.07      7.33 o 
   4   7   8       34.66       50.07      8.28 o 
  -5   8   8        8.95       15.81      6.96 o 
  -4   8   8       28.66       21.17     10.05 o 
  -3   8   8        6.49       11.85      6.04 o 
  -2   8   8        0.85        6.34      8.06 o 
  -1   8   8       17.42       15.37      6.75 o 
   0   8   8       19.24       15.70      7.18 o 
   1   8   8       20.69       22.24      8.06 o 
   2   8   8        0.18       -3.00      9.40 o 
   3   8   8        3.56       -0.88      6.88 o 
   4   8   8        1.67       10.58      8.58 o 
  -4   9   8       66.22       76.79     10.71 o 
  -3   9   8      231.10      218.74     23.59 o 
  -2   9   8       19.20       21.02      9.30 o 
  -1   9   8        3.95        4.82      6.38 o 
   0   9   8      101.66       97.18     12.42 o 
   1   9   8       33.07       28.94      7.59 o 
   2   9   8        8.52        2.09     10.09 o 
   3   9   8        7.99        0.61     27.42 o 
  -3  10   8       90.48       90.07     12.35 o 
  -2  10   8       15.81        7.83      8.44 o 
  -1  10   8        7.73       -6.74      6.74 o 
   0  10   8        3.11        6.72      7.71 o 
   1  10   8       39.17       57.11     10.59 o 
                                                 
