# Supplementary material for: Investigations into the construction of the penta­substituted ring C of Neosurugatoxin – a crystallographic study
Source: Acta Crystallogr E Crystallogr Commun. 2016 Jan 1;72(Pt 1):44–8. doi: 10.1107/S2056989015023506 (PMC4704749; doi:10.1107/S2056989015023506)
Supplement: Supplementary file 4 [file e-72-00044-IIIsup4.hkl]

# 
# h,k,l, Fc-squared, Fo-squared, sigma(Fo-squared) and status flag 
# 
data_III
_shelx_title '  AJ-10   JONESIE   SOTON DATA' 
_shelx_refln_list_code          4 
_shelx_F_calc_maximum      113.30 
_exptl_crystal_F_000       688.00 
_reflns_d_resolution_high  0.7697 
 
loop_ 
 _symmetry_equiv_pos_as_xyz 
 'x, y, z' 
 '-x+1/2, -y, z+1/2' 
 '-x, y+1/2, -z+1/2' 
 'x+1/2, -y+1/2, -z' 
 
_cell_length_a     5.6392 
_cell_length_b    11.0427 
_cell_length_c    26.6311 
_cell_angle_alpha  90.000 
_cell_angle_beta   90.000 
_cell_angle_gamma  90.000 
 
_shelx_F_squared_multiplier     1.000 
 
loop_ 
 _refln_index_h 
 _refln_index_k 
 _refln_index_l 
 _refln_F_squared_calc 
 _refln_F_squared_meas 
 _refln_F_squared_sigma 
 _refln_observed_status 
   4   0   0      443.29      411.71     18.08 o 
   6   0   0        0.73       14.05     10.29 o 
   1   1   0     1822.96     1841.38     73.15 o 
   2   1   0      770.83      805.83     48.65 o 
   3   1   0      713.43      687.10     27.70 o 
   4   1   0      108.19      103.27      5.36 o 
   5   1   0       29.68       27.89      3.69 o 
   6   1   0       11.16       68.57      7.56 o 
   7   1   0       31.23       15.47     14.44 o 
   0   2   0      693.20      626.20     22.30 o 
   1   2   0     2365.44     2170.23     67.22 o 
   2   2   0      307.00      314.18     12.85 o 
   3   2   0      128.41      336.52     32.08 o 
   4   2   0       38.93       77.73      5.62 o 
   5   2   0      105.31      111.30      7.96 o 
   6   2   0       48.24      107.60     20.35 o 
   7   2   0       30.06       17.89     11.88 o 
   1   3   0     3126.75     3027.47     83.36 o 
   2   3   0      646.74      821.75     35.91 o 
   3   3   0      609.82      701.20     31.94 o 
   4   3   0       56.60      101.17     17.30 o 
   5   3   0       45.05       95.20      7.20 o 
   6   3   0        0.08       20.11      5.26 o 
   7   3   0        0.65       10.51      8.52 o 
   0   4   0      343.00      375.92     15.24 o 
   1   4   0      488.56      399.18     10.98 o 
   2   4   0      440.97      472.67     13.84 o 
   3   4   0        0.00       62.52      5.05 o 
   4   4   0       43.45       60.03      6.15 o 
   5   4   0        0.87      150.87      7.50 o 
   6   4   0       23.90       82.71     10.23 o 
   7   4   0        1.61      -14.68     14.68 o 
   1   5   0      165.22      156.77      6.89 o 
   2   5   0      379.10      386.36     12.31 o 
   3   5   0       15.91       73.89      5.27 o 
   4   5   0        5.66       38.75      4.08 o 
   5   5   0       25.61       15.24      9.52 o 
   6   5   0        2.04       29.18      7.14 o 
   0   6   0     2794.54     2553.70    158.21 o 
   1   6   0     1357.27     1307.78     38.20 o 
   2   6   0      311.50      296.54     13.11 o 
   3   6   0      269.73      232.48     10.14 o 
   4   6   0       25.38      238.64     13.99 o 
   5   6   0       90.39      104.70     12.83 o 
   6   6   0       64.40       28.54      8.19 o 
   1   7   0       16.52       51.67      3.58 o 
   2   7   0       88.69      114.69      6.43 o 
   3   7   0        0.57       16.75      3.94 o 
   4   7   0      163.85      126.09     10.10 o 
   5   7   0       45.67       75.90     12.09 o 
   6   7   0        1.54       46.84      9.95 o 
   0   8   0      136.91      116.89     10.07 o 
   1   8   0      771.70      821.23     36.17 o 
   2   8   0      131.10      109.36      6.88 o 
   3   8   0      381.96      404.48     23.78 o 
   4   8   0      207.46      162.22     13.11 o 
   5   8   0        6.61        0.79      7.44 o 
   6   8   0       42.36       25.31      9.62 o 
   1   9   0       32.84       23.99      5.48 o 
   2   9   0      110.42      182.04     12.97 o 
   3   9   0      178.69      348.25     43.40 o 
   4   9   0        0.45        2.93      4.71 o 
   5   9   0        0.50        1.89      7.92 o 
   0  10   0        2.29       -0.86      7.93 o 
   1  10   0       66.63       65.76      8.67 o 
   2  10   0      135.62      135.39     22.05 o 
   4  10   0        4.82        0.25     10.20 o 
   5  10   0       55.83       57.81     11.67 o 
   1  11   0       14.25       19.47      5.26 o 
   2  11   0        0.00       23.13      8.01 o 
   3  11   0       21.59       53.72     15.88 o 
   4  11   0       16.07        6.99      9.16 o 
   0  12   0        7.64        1.06     12.09 o 
   1  12   0       17.82       15.52      6.55 o 
   2  12   0        0.01       44.65     12.03 o 
   3  12   0        6.11       17.43     10.91 o 
   1  13   0        0.04       10.82      9.88 o 
   2  13   0        0.93        3.87      7.49 o 
   3  13   0       52.43       20.89     10.68 o 
   0  14   0       26.87       16.22     16.04 o 
   1  14   0        0.38       -5.05      8.96 o 
   1   0   1     4683.92     4701.82    239.58 o 
   2   0   1        0.49      134.82      6.59 o 
   3   0   1      115.04      150.78      7.03 o 
   4   0   1        6.52        5.96      2.00 o 
   5   0   1        0.09       12.27      2.26 o 
   6   0   1      126.53       92.19     11.62 o 
   7   0   1        5.81       30.65     14.91 o 
   2   1   1       74.00       57.64      2.51 o 
   3   1   1       96.53       91.24      3.67 o 
   4   1   1       61.55      154.27      6.05 o 
   5   1   1       46.94       48.72      2.77 o 
   6   1   1       80.28      127.36      9.55 o 
   7   1   1       71.64       33.20      6.82 o 
   0   2   1       61.78       71.55      2.98 o 
   1   2   1      772.41      743.46     15.91 o 
   2   2   1     1246.18     1122.05     25.10 o 
   3   2   1      601.86      556.13     14.61 o 
   4   2   1       16.56       18.02      1.48 o 
   5   2   1       91.06       86.12      5.40 o 
   6   2   1       86.67       56.60      4.56 o 
   7   2   1       16.36       20.54      5.89 o 
   0   3   1     2306.63     2219.01     60.28 o 
   1   3   1      292.44      284.76      5.99 o 
   2   3   1       95.85      152.01      4.41 o 
   3   3   1      577.53      520.28     12.58 o 
   4   3   1       44.16       62.51      3.24 o 
   5   3   1      144.09      104.26      4.03 o 
   6   3   1       92.62       56.78      7.85 o 
   7   3   1        2.77       -2.45      6.33 o 
   0   4   1     1269.78     1183.58     30.93 o 
   1   4   1      151.61      157.72      5.87 o 
   2   4   1      418.33      509.33     10.65 o 
   3   4   1       44.03       71.11      2.69 o 
   4   4   1       22.81       24.76      2.27 o 
   5   4   1      101.88       94.12      5.01 o 
   6   4   1       31.54       21.40      4.64 o 
   7   4   1       15.71       29.70     11.35 o 
   0   5   1      178.58      173.85      5.97 o 
   1   5   1      182.35      171.01      4.35 o 
   2   5   1       56.93       68.68      2.85 o 
   3   5   1       52.99       41.42      2.29 o 
   4   5   1       26.16       19.62      1.95 o 
   5   5   1       71.20       87.23      5.26 o 
   6   5   1        0.99       14.84      7.36 o 
   0   6   1      168.97      212.25      7.09 o 
   1   6   1       16.07       29.08      1.89 o 
   2   6   1      724.58      687.87     15.65 o 
   3   6   1       31.30      153.22      5.91 o 
   4   6   1       49.09       59.24      3.80 o 
   5   6   1       41.29       62.94      7.26 o 
   6   6   1       15.83       27.39      5.80 o 
   0   7   1        1.89       12.24      2.34 o 
   1   7   1      180.12      146.77      4.26 o 
   2   7   1      203.18      187.32      6.21 o 
   3   7   1       97.37      108.70      4.64 o 
   4   7   1       74.42      121.55      8.90 o 
   5   7   1      191.02      149.80      9.55 o 
   6   7   1       39.81       29.10      6.95 o 
   0   8   1       12.02       28.38      3.89 o 
   1   8   1      194.48      193.61      6.23 o 
   2   8   1      519.51      590.49     18.73 o 
   3   8   1      124.25      119.55      7.76 o 
   4   8   1       42.59       50.44      5.39 o 
   5   8   1        4.27        5.22      4.56 o 
   6   8   1        1.78       12.63      5.15 o 
   0   9   1        7.93        3.13      3.75 o 
   1   9   1      122.33      116.79      6.24 o 
   2   9   1      102.61       97.30      6.03 o 
   3   9   1      332.87      293.28     14.82 o 
   4   9   1       71.77       58.45      5.91 o 
   5   9   1        6.77       31.52      7.12 o 
   0  10   1       13.44        8.67      6.49 o 
   1  10   1       51.82       39.74      8.00 o 
   2  10   1      205.31      195.75     10.68 o 
   3  10   1        4.83       25.05      7.36 o 
   4  10   1       70.93       55.39      8.15 o 
   5  10   1       36.01        8.37      6.51 o 
   0  11   1        5.68       15.17      5.21 o 
   1  11   1        6.37        9.47      4.98 o 
   2  11   1       11.50       22.58     11.61 o 
   3  11   1        2.58        0.60      5.38 o 
   4  11   1       17.89       31.10      7.22 o 
   0  12   1       27.55        8.64      8.83 o 
   1  12   1        9.84       26.85      5.11 o 
   2  12   1      196.06      173.44     13.55 o 
   3  12   1       42.30       33.03      6.97 o 
   0  13   1        0.09        6.51      5.28 o 
   1  13   1       33.67       21.95      5.44 o 
   2  13   1        3.29        9.26      7.85 o 
   3  13   1        0.82       -7.34     14.12 o 
   0  14   1        7.78        6.72     13.44 o 
   1  14   1       54.96       42.11     10.97 o 
   1   0   2     1078.15      863.74     31.42 o 
   2   0   2        0.23        9.71      1.38 o 
   3   0   2       27.52       16.13      1.74 o 
   4   0   2      762.99      892.82     30.49 o 
   5   0   2        0.50       34.15      5.07 o 
   6   0   2       64.48       31.03      4.64 o 
   7   0   2        1.54       13.52      9.70 o 
   1   1   2     5272.67     5234.32    119.36 o 
   2   1   2     1947.83     1917.56     49.80 o 
   3   1   2      246.25      241.08      7.12 o 
   4   1   2      150.38      101.06      4.10 o 
   5   1   2      124.11      165.50      7.72 o 
   6   1   2       22.41       33.26      4.37 o 
   7   1   2       33.47       28.66      7.66 o 
   0   2   2     7013.65     7431.94    199.08 o 
   1   2   2      233.95      256.99      5.98 o 
   2   2   2     1994.61     2052.53     49.26 o 
   3   2   2      845.97      789.43     18.42 o 
   4   2   2       39.15       75.53      3.06 o 
   5   2   2       98.47       77.15      3.58 o 
   6   2   2        9.09       29.71      3.54 o 
   7   2   2        6.30       20.98      7.07 o 
   0   3   2     1553.90     1449.17     36.25 o 
   1   3   2     2142.86     1955.70     37.69 o 
   2   3   2     2061.93     1893.58     40.16 o 
   3   3   2      483.15      598.05     18.11 o 
   4   3   2      113.78      180.13     10.28 o 
   5   3   2       82.68       73.21      4.60 o 
   6   3   2        6.46        8.07      2.07 o 
   7   3   2       19.37       18.18     10.67 o 
   0   4   2     2017.30     1817.82     47.74 o 
   1   4   2      121.02      184.71      5.97 o 
   2   4   2      312.48      363.61      7.87 o 
   3   4   2      237.14      261.41      6.50 o 
   4   4   2       24.01       62.02      3.47 o 
   5   4   2      107.68       88.12      4.02 o 
   6   4   2       20.74       16.28      4.55 o 
   7   4   2       57.88       29.61     18.04 o 
   0   5   2      348.65      399.75     10.99 o 
   1   5   2      782.67      763.24     14.98 o 
   2   5   2      115.98      161.26      4.91 o 
   3   5   2      362.65      306.22      8.01 o 
   4   5   2       25.22       15.83      2.04 o 
   5   5   2       37.62       49.24      4.19 o 
   6   5   2       42.11       37.19      7.07 o 
   0   6   2      298.68      350.44     10.76 o 
   1   6   2      356.99      392.30      8.57 o 
   2   6   2      248.90      292.21     13.31 o 
   3   6   2      239.21      225.28      6.38 o 
   4   6   2       16.38      192.23      8.03 o 
   5   6   2       15.95       72.62      7.16 o 
   6   6   2       73.00       48.82      7.02 o 
   0   7   2      275.48      284.60     10.30 o 
   1   7   2       13.83       39.05      2.21 o 
   2   7   2      482.99      447.83     12.49 o 
   3   7   2      253.76      395.38     13.01 o 
   4   7   2        1.19        9.12      3.21 o 
   5   7   2       25.54       51.39      6.95 o 
   6   7   2       21.49       20.14      5.11 o 
   0   8   2       69.21       61.33      5.54 o 
   1   8   2      345.53      368.98     13.98 o 
   2   8   2      549.10      478.73     16.09 o 
   3   8   2      505.05      376.74     17.19 o 
   4   8   2       31.85       25.52      4.10 o 
   5   8   2        2.73        4.33      5.01 o 
   6   8   2        6.36       -1.19      4.91 o 
   0   9   2       25.17       13.73      3.55 o 
   1   9   2       75.27       62.36      6.36 o 
   2   9   2      293.58      261.27     13.61 o 
   3   9   2      132.88      133.57      8.68 o 
   4   9   2       79.74       51.69      9.17 o 
   5   9   2       11.17        8.44      5.10 o 
   0  10   2        7.31       12.51      5.62 o 
   1  10   2       55.55       79.58      7.64 o 
   2  10   2       14.07        5.04      3.07 o 
   3  10   2       70.59       62.10     11.48 o 
   4  10   2        1.68       32.73      7.25 o 
   5  10   2       38.56       32.86      9.48 o 
   0  11   2      143.95      172.09     16.90 o 
   1  11   2       51.33       46.11      6.25 o 
   2  11   2        3.30       11.82      5.68 o 
   3  11   2       15.33       34.36      8.42 o 
   4  11   2       18.30        9.69      9.95 o 
   0  12   2      123.68      128.18     13.15 o 
   1  12   2       54.26       34.81      5.41 o 
   2  12   2       16.63       60.42      8.10 o 
   3  12   2       15.84       23.02      7.43 o 
   0  13   2        1.21       22.68      7.93 o 
   1  13   2       21.27        6.47      6.04 o 
   2  13   2       10.69       27.18      9.85 o 
   3  13   2        1.43       31.83     16.93 o 
   0  14   2        0.59        1.17      6.51 o 
   1  14   2       21.89       -0.61     12.24 o 
   1   0   3     3869.30     3784.06    135.16 o 
   2   0   3       11.48       22.80      2.76 o 
   3   0   3       65.10      302.12     26.26 o 
   4   0   3      682.79      737.31     29.28 o 
   5   0   3       56.27      234.00     16.50 o 
   6   0   3      111.70       64.71      6.49 o 
   7   0   3        8.95        1.09     20.30 o 
   0   1   3       20.00       18.08      2.00 o 
   1   1   3     1061.96     1024.67     21.48 o 
   2   1   3      552.65      491.73     14.40 o 
   3   1   3      304.49      276.93      9.72 o 
   4   1   3       26.57       35.68      1.95 o 
   5   1   3       22.91      114.63      6.20 o 
   6   1   3       89.14      165.40     10.63 o 
   7   1   3        4.66       15.83      8.96 o 
   0   2   3     2998.32     3009.89     81.76 o 
   1   2   3     2548.87     2267.99     43.98 o 
   2   2   3      233.20      342.61      8.40 o 
   3   2   3      626.22      984.81     25.95 o 
   4   2   3       56.72       57.08      2.87 o 
   5   2   3      214.14      166.49      7.89 o 
   6   2   3       28.83       30.11      4.52 o 
   7   2   3       14.07       -5.65     12.91 o 
   0   3   3      450.67      396.85     14.53 o 
   1   3   3      124.90      203.44      4.72 o 
   2   3   3      673.57      635.05     13.45 o 
   3   3   3      614.81     1112.02     46.63 o 
   4   3   3      665.94      535.80     13.67 o 
   5   3   3       22.70       57.31      3.66 o 
   6   3   3        8.12        6.30      2.09 o 
   7   3   3       57.96       36.36     19.46 o 
   0   4   3      817.76      830.14     22.17 o 
   1   4   3      546.12      602.10     12.05 o 
   2   4   3     1558.76     1579.35     33.74 o 
   3   4   3      444.65      448.28     11.43 o 
   4   4   3       93.88      116.80      4.61 o 
   5   4   3       52.95       51.67      3.33 o 
   6   4   3        9.44       30.88      3.94 o 
   7   4   3       33.56        8.36     17.15 o 
   0   5   3     1342.04     1297.53     33.92 o 
   1   5   3     1712.40     1783.86     33.44 o 
   2   5   3      564.24      573.71     12.47 o 
   3   5   3      117.62       95.14      3.45 o 
   4   5   3       86.70       83.48      3.52 o 
   5   5   3       13.96       43.41      3.95 o 
   6   5   3       37.51       63.01      8.95 o 
   0   6   3       38.95       28.67      2.72 o 
   1   6   3       80.46      129.06      4.81 o 
   2   6   3      195.39      167.32      4.86 o 
   3   6   3        4.79      106.14      4.03 o 
   4   6   3      608.92      450.62     15.53 o 
   5   6   3       32.62       59.70      6.25 o 
   6   6   3        0.69       44.06      6.85 o 
   0   7   3       54.20       75.02      4.52 o 
   1   7   3      351.12      401.11      9.70 o 
   2   7   3       95.31       85.35      3.92 o 
   3   7   3      510.06      418.33     14.66 o 
   4   7   3        5.42       12.49      2.80 o 
   5   7   3       82.88       58.72      6.82 o 
   6   7   3       27.96       28.19      5.84 o 
   0   8   3       36.06       50.35      3.78 o 
   1   8   3      460.47      458.11     11.52 o 
   2   8   3      265.91      480.82     17.58 o 
   3   8   3      159.49      121.69      6.81 o 
   4   8   3       31.45       50.44      8.64 o 
   5   8   3       15.87        4.53      5.05 o 
   6   8   3       30.15       62.63     15.93 o 
   0   9   3       14.13       48.93      7.40 o 
   1   9   3       46.29       52.72      4.37 o 
   2   9   3       51.47       59.01      4.86 o 
   3   9   3       32.86       58.65      5.66 o 
   4   9   3       51.59       28.25     13.29 o 
   5   9   3       29.45       29.85      6.31 o 
   0  10   3      105.72      116.32     11.06 o 
   1  10   3      152.00      145.03     10.02 o 
   2  10   3       61.53       79.40      9.76 o 
   3  10   3       63.71       41.45     10.46 o 
   4  10   3        8.24        5.74      7.67 o 
   5  10   3       12.11        8.01      5.97 o 
   0  11   3      371.79      280.77     24.69 o 
   1  11   3       66.35       69.17      6.66 o 
   2  11   3       36.47       34.77      8.60 o 
   3  11   3       41.54       54.96      8.12 o 
   4  11   3        4.76       30.14      8.73 o 
   0  12   3        0.16       15.50      5.38 o 
   1  12   3       11.09       14.55      4.88 o 
   2  12   3       21.24       30.11      7.71 o 
   3  12   3        6.23        0.47      6.86 o 
   0  13   3        3.51        7.93      5.75 o 
   1  13   3       40.10       32.55      6.92 o 
   2  13   3      101.97       85.97     12.10 o 
   3  13   3       55.00       18.68      8.67 o 
   0  14   3        0.91       -1.16      7.65 o 
   1  14   3       33.96       12.74     13.38 o 
   0   0   4     1056.29      946.85     68.12 o 
   1   0   4     3475.33     3293.85    110.33 o 
   2   0   4       42.88      226.69     10.83 o 
   3   0   4      424.39      440.20     20.33 o 
   4   0   4       11.95      103.58      6.78 o 
   5   0   4      395.25      366.75     17.88 o 
   6   0   4       13.20        9.12      4.38 o 
   7   0   4        2.57       15.54     15.66 o 
   0   1   4        0.13       -0.78      0.90 o 
   1   1   4     4129.56     3845.78     89.16 o 
   2   1   4       57.74      202.99      9.90 o 
   3   1   4      595.72      651.72     16.75 o 
   4   1   4       50.26      168.25      5.65 o 
   5   1   4      208.86      285.73     11.42 o 
   6   1   4       71.58       65.23      5.89 o 
   7   1   4       27.01       23.01     15.15 o 
   0   2   4      422.89      392.86     11.35 o 
   1   2   4     2067.18     1916.69     37.70 o 
   2   2   4      681.34      786.37     31.78 o 
   3   2   4      818.62      719.64     21.98 o 
   4   2   4       47.53      104.87      5.42 o 
   5   2   4       13.60       18.22      1.56 o 
   6   2   4       66.24       37.75      4.37 o 
   7   2   4       42.23       82.36     13.88 o 
   0   3   4       31.28       62.26      2.87 o 
   1   3   4      720.78      684.93     13.99 o 
   2   3   4        9.30       43.41      1.96 o 
   3   3   4      430.69      420.58     13.51 o 
   4   3   4      268.62      268.51      8.73 o 
   5   3   4       43.58       44.86      2.77 o 
   6   3   4        0.52       11.27      3.58 o 
   7   3   4       64.67       44.44     11.71 o 
   0   4   4      265.60      247.29      7.86 o 
   1   4   4      311.40      249.38      5.59 o 
   2   4   4     1903.42     1959.26     39.93 o 
   3   4   4       80.46      181.81      8.29 o 
   4   4   4       13.45       62.39      3.09 o 
   5   4   4      123.89      121.67      6.56 o 
   6   4   4       38.05       26.40      4.42 o 
   0   5   4      130.46      157.65      5.65 o 
   1   5   4       30.33       93.04      3.23 o 
   2   5   4       14.92        9.22      1.39 o 
   3   5   4       60.06      147.89      5.25 o 
   4   5   4      159.33      122.60      5.64 o 
   5   5   4        5.16       66.27      5.00 o 
   6   5   4        1.65        0.68      6.06 o 
   0   6   4       17.66        9.84      2.06 o 
   1   6   4       73.46      123.20      4.24 o 
   2   6   4       67.66       76.80      3.06 o 
   3   6   4      355.21      246.27      7.33 o 
   4   6   4       99.08      239.69      8.78 o 
   5   6   4        4.50       16.84      4.70 o 
   6   6   4       20.07       22.25      4.39 o 
   0   7   4      111.83      127.90      5.50 o 
   1   7   4       35.59       72.94      3.02 o 
   2   7   4        5.42       21.74      2.09 o 
   3   7   4      213.37      349.34     18.45 o 
   4   7   4       31.00       49.63      3.94 o 
   5   7   4       12.62       48.04      7.88 o 
   6   7   4        5.72       68.05      7.62 o 
   0   8   4        0.90       17.36      4.09 o 
   1   8   4      255.72      299.45      8.68 o 
   2   8   4      714.80      739.64     24.53 o 
   3   8   4      333.04      378.90     14.97 o 
   4   8   4      134.32      103.30      8.52 o 
   5   8   4       17.90       24.75      4.68 o 
   6   8   4       14.95        8.05      5.19 o 
   0   9   4       49.98       40.75      6.34 o 
   1   9   4      210.84      207.64      8.82 o 
   2   9   4      117.55      148.87      8.74 o 
   3   9   4       66.55       57.62      5.34 o 
   4   9   4      112.09      121.32     10.16 o 
   5   9   4       20.91        1.69      7.25 o 
   0  10   4      269.09      214.90     15.79 o 
   1  10   4      190.90      172.94     10.64 o 
   2  10   4      285.10      255.00     14.77 o 
   3  10   4       57.45       57.83      8.47 o 
   4  10   4       59.27       67.57     10.18 o 
   5  10   4       28.97       34.87      7.64 o 
   0  11   4      165.49       97.43     17.54 o 
   1  11   4       81.38       92.03      8.66 o 
   2  11   4       31.62       61.38      6.73 o 
   3  11   4       44.99       74.58      8.66 o 
   4  11   4        9.65        3.57      6.35 o 
   0  12   4       66.32       49.84      7.35 o 
   1  12   4       21.62       18.59      4.62 o 
   2  12   4       61.94       76.04      9.18 o 
   3  12   4       31.45       56.33     10.13 o 
   0  13   4        0.00       -1.51      5.06 o 
   1  13   4       33.53       47.51      7.11 o 
   2  13   4       97.48      132.72     16.13 o 
   0  14   4       15.99       -6.04     15.69 o 
   1  14   4       16.80        3.11     13.48 o 
   2   0   5      411.41      404.70     13.58 o 
   3   0   5      166.74      126.64      7.24 o 
   4   0   5      238.30      235.33     13.95 o 
   5   0   5      179.57      124.99      9.11 o 
   6   0   5       21.93       18.40      5.40 o 
   7   0   5        3.93        7.05     14.65 o 
   0   1   5    12836.28    14392.89    472.44 o 
   1   1   5     1001.66      854.94     18.87 o 
   2   1   5     2107.99     1914.74     47.53 o 
   3   1   5      410.67      533.74     18.65 o 
   4   1   5      270.63      324.88     22.97 o 
   5   1   5      604.63      535.27     19.07 o 
   6   1   5      125.95      111.88      6.49 o 
   7   1   5       15.34        4.28     16.32 o 
   0   2   5     4991.54     5008.16    134.71 o 
   1   2   5      472.58      454.67      9.25 o 
   2   2   5     2319.85     2120.64     47.68 o 
   3   2   5      404.82      337.19     10.36 o 
   4   2   5      172.46      152.47      6.59 o 
   5   2   5      137.17      266.19      9.85 o 
   6   2   5       30.60       22.07      3.77 o 
   7   2   5       71.10       17.63     14.08 o 
   0   3   5       76.82      171.10      5.88 o 
   1   3   5       17.55      233.65      5.34 o 
   2   3   5       96.60      103.08      3.24 o 
   3   3   5       38.09      146.76      4.23 o 
   4   3   5      112.56      129.07      6.02 o 
   5   3   5       31.56       67.61      4.52 o 
   6   3   5        0.05        4.97      5.16 o 
   7   3   5       14.01       -3.60      9.64 o 
   0   4   5       47.82       19.19      2.00 o 
   1   4   5      268.34      248.53      6.27 o 
   2   4   5      404.82      422.82     10.14 o 
   3   4   5       83.62      117.97      4.19 o 
   4   4   5      631.15      684.42     33.53 o 
   5   4   5       10.69       94.54      4.81 o 
   6   4   5       13.02       17.92      3.77 o 
   0   5   5      903.42      804.94     21.45 o 
   1   5   5      223.05      253.27      8.61 o 
   2   5   5      240.76      215.37      5.80 o 
   3   5   5      209.20      225.78      9.38 o 
   4   5   5       39.58       79.47      3.74 o 
   5   5   5      107.69       67.08      4.53 o 
   6   5   5        3.82       11.71      3.69 o 
   0   6   5        0.01        6.36      2.10 o 
   1   6   5     1147.48     1098.75     23.98 o 
   2   6   5       87.93      134.06      4.96 o 
   3   6   5       13.74       39.48      2.32 o 
   4   6   5        3.68        7.96      1.89 o 
   5   6   5       23.67       17.73      4.68 o 
   6   6   5        3.88        4.21      3.02 o 
   0   7   5      274.23      249.19      9.90 o 
   1   7   5      449.11      465.83     12.16 o 
   2   7   5       30.76       97.69      3.74 o 
   3   7   5       60.09       87.75      5.15 o 
   4   7   5      174.03      158.55      9.20 o 
   5   7   5       86.59       79.36      9.96 o 
   6   7   5       33.04       29.12      5.75 o 
   0   8   5      178.71      164.76      7.23 o 
   1   8   5       78.76       97.14      4.04 o 
   2   8   5      455.09      438.31     14.99 o 
   3   8   5      164.34      204.81      8.98 o 
   4   8   5       60.52       94.50     16.02 o 
   5   8   5        6.56       14.07      5.28 o 
   0   9   5      254.22      171.15     12.92 o 
   1   9   5      111.89      100.84      5.55 o 
   2   9   5      677.66      564.76     26.26 o 
   3   9   5       94.02      128.94      9.09 o 
   4   9   5       32.03       25.79      7.16 o 
   5   9   5       29.25       20.41      7.04 o 
   0  10   5        0.59       67.33      9.90 o 
   1  10   5      150.06      193.77     15.36 o 
   2  10   5       51.66       80.55      7.15 o 
   3  10   5       42.62       28.73      5.06 o 
   4  10   5       12.91       39.03      6.89 o 
   5  10   5       38.31       33.41      7.10 o 
   0  11   5       81.46      158.73     24.24 o 
   1  11   5      255.94      217.40     13.92 o 
   2  11   5       99.65      110.32     14.21 o 
   3  11   5        0.65       10.10      6.75 o 
   4  11   5        0.96       31.71     12.59 o 
   0  12   5       10.87       14.63      6.04 o 
   1  12   5       87.47       85.93      8.97 o 
   2  12   5        7.93       20.08      8.42 o 
   3  12   5       76.53       53.18      9.01 o 
   0  13   5        0.61       48.16     17.13 o 
   1  13   5       71.27       66.16     10.14 o 
   2  13   5       10.71       31.05      6.63 o 
   0  14   5       19.47        9.53     12.17 o 
   1  14   5       61.52       67.20     10.11 o 
   0   0   6      153.26      265.89     16.41 o 
   2   0   6       45.21       59.32      2.69 o 
   3   0   6       85.18      193.89     11.29 o 
   4   0   6        0.26       71.51      6.44 o 
   5   0   6      152.21      201.11      9.72 o 
   6   0   6       36.82       58.21     10.62 o 
   7   0   6       37.56       25.40     21.12 o 
   0   1   6      587.24      573.27     17.66 o 
   1   1   6      276.17      299.10     13.39 o 
   2   1   6      286.12      277.50     10.60 o 
   3   1   6      136.30      194.13     10.34 o 
   4   1   6      112.77      108.34      5.20 o 
   5   1   6      112.37      385.85     20.79 o 
   6   1   6      136.46      115.42      7.09 o 
   7   1   6       44.12       13.88     13.97 o 
   0   2   6       73.51       51.21      3.46 o 
   1   2   6      932.90      986.08     23.78 o 
   2   2   6       43.70      175.87      4.60 o 
   3   2   6      403.15      453.45     23.76 o 
   4   2   6      293.51      347.21     12.20 o 
   5   2   6      270.05      217.22     10.97 o 
   6   2   6       16.00       11.75      4.72 o 
   7   2   6       26.21       13.94     17.45 o 
   0   3   6     2380.71     2319.43     61.32 o 
   1   3   6     1754.71     1736.97     34.64 o 
   2   3   6      321.07      413.27     16.51 o 
   3   3   6      702.52      739.30     20.60 o 
   4   3   6      201.82      193.29      8.00 o 
   5   3   6      149.55      173.19      6.65 o 
   6   3   6       33.95       16.67      4.66 o 
   7   3   6       24.22       57.36      8.12 o 
   0   4   6      605.76      521.36     14.79 o 
   1   4   6      392.50      390.92      8.01 o 
   2   4   6      248.91      281.37      7.46 o 
   3   4   6       88.34       84.54      3.13 o 
   4   4   6      334.80      302.59      9.95 o 
   5   4   6       48.15       27.82      2.52 o 
   6   4   6       59.22       76.17      5.96 o 
   0   5   6      267.44      253.65      7.79 o 
   1   5   6      202.18      215.99      5.50 o 
   2   5   6       29.79       74.22      3.48 o 
   3   5   6      385.12      356.70     10.01 o 
   4   5   6      129.78      137.82      5.36 o 
   5   5   6       10.35       23.34      3.70 o 
   6   5   6        7.76        7.68      3.84 o 
   0   6   6       55.37      150.94     10.18 o 
   1   6   6      144.83      147.61      4.50 o 
   2   6   6      390.70      325.28      8.60 o 
   3   6   6      198.77      178.51      6.17 o 
   4   6   6       88.63      104.80      4.94 o 
   5   6   6       26.42       30.09      4.60 o 
   6   6   6       32.03       35.92      7.57 o 
   0   7   6      284.94      246.05      9.36 o 
   1   7   6       21.86       46.07      2.75 o 
   2   7   6      279.93      214.06      6.34 o 
   3   7   6       81.18       62.12      3.54 o 
   4   7   6       65.62       79.39      4.69 o 
   5   7   6       28.78       26.66      6.77 o 
   6   7   6       11.44       13.31      4.42 o 
   0   8   6       48.76       49.67      4.04 o 
   1   8   6       49.40      118.02      5.49 o 
   2   8   6      375.89      418.99     13.95 o 
   3   8   6      113.04      135.61      6.34 o 
   4   8   6       31.03       35.98      5.80 o 
   5   8   6       54.92       24.20      6.50 o 
   0   9   6      668.69      682.98     33.31 o 
   1   9   6       38.80       66.51      4.93 o 
   2   9   6       49.25      207.74      9.40 o 
   3   9   6       87.77       52.83      6.55 o 
   4   9   6       13.92       14.80     10.56 o 
   5   9   6        8.54       53.52      8.40 o 
   0  10   6       40.12       23.02      7.88 o 
   1  10   6      230.59      284.18     21.68 o 
   2  10   6       47.06       37.00      6.29 o 
   3  10   6        6.68        6.78      5.82 o 
   4  10   6        6.18        9.64      7.06 o 
   5  10   6        0.11       11.55     11.60 o 
   0  11   6      186.60      183.83     21.44 o 
   1  11   6       15.24       18.15      5.19 o 
   2  11   6       83.64       90.33      8.71 o 
   3  11   6       38.89       53.44      6.25 o 
   4  11   6       12.62       15.25     10.40 o 
   0  12   6       95.55       76.06      9.45 o 
   1  12   6       60.89      105.74     13.77 o 
   2  12   6        2.26       11.53      6.64 o 
   3  12   6        5.89       27.42     12.49 o 
   0  13   6       17.90       51.84     16.42 o 
   1  13   6        2.40        0.96      5.88 o 
   2  13   6       32.31       41.05     10.65 o 
   1   0   7     9250.19     9297.35    351.93 o 
   2   0   7       19.18       17.61      1.29 o 
   3   0   7      539.14      600.02     29.33 o 
   4   0   7       87.34      203.14     12.58 o 
   5   0   7      282.38      294.71     14.34 o 
   6   0   7        0.25        8.45      3.83 o 
   7   0   7       84.54       18.12     19.38 o 
   0   1   7     2269.41     2127.85     65.14 o 
   1   1   7     1208.61     1122.35     25.06 o 
   2   1   7       19.81       25.87      1.94 o 
   3   1   7       61.13       81.97      3.71 o 
   4   1   7      519.67      404.74     14.21 o 
   5   1   7      148.13      114.71      5.79 o 
   6   1   7       25.28       50.04      5.25 o 
   7   1   7       21.29       13.06     14.00 o 
   0   2   7      656.57      582.17     19.41 o 
   1   2   7     3209.95     3108.99     63.07 o 
   2   2   7       39.37       84.24      2.68 o 
   3   2   7       36.67       55.96      2.66 o 
   4   2   7      135.09      129.44      7.01 o 
   5   2   7      224.36      243.67     11.75 o 
   6   2   7       16.30       28.73      8.05 o 
   7   2   7       19.74       36.78     10.39 o 
   0   3   7      504.08      605.01     18.13 o 
   1   3   7     5070.15     5302.36    104.49 o 
   2   3   7      810.36      897.23     25.18 o 
   3   3   7      317.35      309.29      8.37 o 
   4   3   7      111.67      169.96      7.53 o 
   5   3   7      153.55      106.50      4.82 o 
   6   3   7       25.29       42.20      6.23 o 
   7   3   7       36.03       38.55      7.31 o 
   0   4   7     1917.32     1733.57     46.73 o 
   1   4   7      254.35      274.50      6.68 o 
   2   4   7      214.19      317.42      7.84 o 
   3   4   7        6.98       14.23      1.38 o 
   4   4   7      347.86      344.61     11.45 o 
   5   4   7       17.26       14.98      2.25 o 
   6   4   7       10.76       12.15      6.06 o 
   0   5   7     2419.48     2675.46     77.68 o 
   1   5   7       20.99       29.22      1.93 o 
   2   5   7       97.15       93.75      3.26 o 
   3   5   7      382.25      316.86      9.04 o 
   4   5   7      109.08      102.09      6.11 o 
   5   5   7      125.13      132.86      7.49 o 
   6   5   7       29.91       31.07      5.60 o 
   0   6   7      250.57      224.54      8.36 o 
   1   6   7      400.86      346.62      8.09 o 
   2   6   7      790.59      696.54     15.70 o 
   3   6   7      105.78       89.01      3.86 o 
   4   6   7       99.09      126.56      4.85 o 
   5   6   7       13.53       31.00      5.36 o 
   6   6   7       11.43       17.61      8.41 o 
   0   7   7      147.06      221.24      9.96 o 
   1   7   7       93.83      121.01      4.68 o 
   2   7   7      136.96      178.21      7.35 o 
   3   7   7      151.61      126.92      5.65 o 
   4   7   7       54.41       36.45      6.23 o 
   5   7   7       46.66       29.30      5.58 o 
   6   7   7       39.82       32.72     18.27 o 
   0   8   7      168.29      139.02      6.30 o 
   1   8   7      233.38      180.55      5.97 o 
   2   8   7       33.60       22.76      2.57 o 
   3   8   7      149.25      166.26      7.79 o 
   4   8   7       96.58       61.30      8.85 o 
   5   8   7        4.56        5.07      4.90 o 
   0   9   7      558.60      658.44     34.00 o 
   1   9   7      170.00      141.21      9.10 o 
   2   9   7      213.53      212.09     12.92 o 
   3   9   7       15.76       37.26      8.17 o 
   4   9   7       36.92       34.07      6.79 o 
   5   9   7       22.05        9.37      8.34 o 
   0  10   7      459.29      425.38     31.90 o 
   1  10   7      913.33      880.89     52.58 o 
   2  10   7       27.06       28.25      4.87 o 
   3  10   7       56.21       33.91      5.75 o 
   4  10   7        6.66       11.53      6.91 o 
   5  10   7       23.11       15.42      6.23 o 
   0  11   7        3.49       11.64      8.99 o 
   1  11   7       25.66       25.41      5.11 o 
   2  11   7       18.48       26.98      5.35 o 
   3  11   7       10.83       27.31      7.91 o 
   4  11   7        2.53        2.21      8.79 o 
   0  12   7        5.59       -7.68      7.68 o 
   1  12   7       74.01      111.08     10.20 o 
   2  12   7       14.50       18.28      7.42 o 
   3  12   7       18.22       18.28      8.20 o 
   0  13   7       28.30       16.53      9.75 o 
   1  13   7        3.49        8.42      5.78 o 
   2  13   7       52.11       66.36     12.51 o 
   0  14   7        2.94        3.76      7.74 o 
   0   0   8      274.40      245.84     16.13 o 
   1   0   8       34.02       80.40      4.01 o 
   2   0   8        1.96       65.50      3.71 o 
   3   0   8      130.70      150.68     11.01 o 
   4   0   8      656.85      537.97     30.62 o 
   5   0   8       17.77      140.52      9.20 o 
   6   0   8      162.69      181.46     12.91 o 
   7   0   8        1.97       36.34     20.41 o 
   0   1   8       44.85       68.23      4.23 o 
   1   1   8      601.82      546.00     12.90 o 
   2   1   8      475.01      499.67     12.46 o 
   3   1   8       92.83       79.76      3.35 o 
   4   1   8      467.11      480.07     19.31 o 
   5   1   8       17.83       19.70      4.34 o 
   6   1   8       50.07       32.80      5.22 o 
   7   1   8       26.19       35.60      9.59 o 
   0   2   8     2366.96     2386.65     79.80 o 
   1   2   8      725.75      796.15     17.15 o 
   2   2   8      481.62      510.05     11.79 o 
   3   2   8      152.22      125.89      4.40 o 
   4   2   8       37.47       60.07      3.02 o 
   5   2   8      285.02      232.86      9.46 o 
   6   2   8       90.82       92.21      7.47 o 
   7   2   8       38.32       60.31      9.03 o 
   0   3   8      205.35      307.05      9.19 o 
   1   3   8     1052.81     1012.70     29.63 o 
   2   3   8     1023.89     1033.61     23.38 o 
   3   3   8      247.88      210.33      7.41 o 
   4   3   8       37.25       35.84      2.97 o 
   5   3   8       88.48      155.23      6.76 o 
   6   3   8       83.98       64.09      8.40 o 
   0   4   8      307.14      470.42     13.64 o 
   1   4   8     1446.09     1529.98     30.93 o 
   2   4   8      449.72      462.77     10.68 o 
   3   4   8      429.94      369.67     10.22 o 
   4   4   8      326.63      278.25      8.44 o 
   5   4   8       47.12       64.25      4.51 o 
   6   4   8        6.57       19.63      9.75 o 
   0   5   8      179.54      173.21      6.79 o 
   1   5   8      993.50     1028.53     20.86 o 
   2   5   8        3.85       12.25      1.47 o 
   3   5   8      485.57      443.94     11.32 o 
   4   5   8      498.67      411.95     11.25 o 
   5   5   8        4.98       24.14      3.71 o 
   6   5   8       33.43       20.41      5.13 o 
   0   6   8       39.45       50.31      4.48 o 
   1   6   8      385.26      414.92      9.88 o 
   2   6   8      303.95      241.53      6.15 o 
   3   6   8      162.71      149.21      6.30 o 
   4   6   8      141.58      111.32      5.63 o 
   5   6   8       40.09       49.02      5.75 o 
   6   6   8        1.91       16.13      5.83 o 
   0   7   8      228.08      235.47      9.45 o 
   1   7   8      116.46      109.01      4.15 o 
   2   7   8       59.03       79.21      3.96 o 
   3   7   8      215.81      191.00      7.91 o 
   4   7   8       10.78       34.04      5.02 o 
   5   7   8       47.56       37.29      6.95 o 
   6   7   8       33.23        4.95     16.58 o 
   0   8   8       75.65       91.27      8.93 o 
   1   8   8      358.61      340.81     11.02 o 
   2   8   8      243.90      203.84      9.07 o 
   3   8   8       47.28       64.29      4.65 o 
   4   8   8       83.87       83.62     10.33 o 
   5   8   8       10.22       27.21      4.95 o 
   0   9   8      343.96      329.28     21.59 o 
   1   9   8      432.20      430.78     17.26 o 
   2   9   8       52.36       80.91      5.40 o 
   3   9   8       74.99       62.86      9.03 o 
   4   9   8        6.29       25.36      5.18 o 
   5   9   8       15.98       34.79      6.80 o 
   0  10   8      118.65       93.87     10.45 o 
   1  10   8        6.64       16.92      4.46 o 
   2  10   8       13.31       18.29      3.68 o 
   3  10   8        2.83        7.28      4.07 o 
   4  10   8        6.70        3.09      5.95 o 
   0  11   8        5.15        5.15      8.90 o 
   1  11   8      107.10      106.18      8.54 o 
   2  11   8        3.94       13.69      5.01 o 
   3  11   8       33.22       35.07      7.17 o 
   4  11   8       29.04       28.04      7.44 o 
   0  12   8        0.34        7.56      9.01 o 
   1  12   8        6.77       39.00      8.78 o 
   2  12   8       18.28       30.00      8.01 o 
   3  12   8       17.84       38.52      8.74 o 
   0  13   8       31.21       25.71     17.06 o 
   1  13   8        4.87        4.08      4.73 o 
   2  13   8       33.81       49.55     11.10 o 
   1   0   9      388.56      384.53     13.69 o 
   2   0   9      527.91      493.16     17.73 o 
   3   0   9      295.02      434.00     16.87 o 
   4   0   9      177.32      152.10     10.50 o 
   5   0   9       12.21       53.25      5.12 o 
   6   0   9       66.21       97.41     20.65 o 
   7   0   9        4.56       -1.78      8.09 o 
   0   1   9     2913.55     2671.77     96.78 o 
   1   1   9      161.43      218.52      8.75 o 
   2   1   9      466.62      532.49     13.28 o 
   3   1   9      112.05      131.55      9.24 o 
   4   1   9       85.13      298.74     11.69 o 
   5   1   9      109.16      112.15      5.69 o 
   6   1   9        6.95       33.28      5.80 o 
   7   1   9       66.80       52.50      7.60 o 
   0   2   9     2614.72     2607.37     77.57 o 
   1   2   9     3010.53     2810.04     56.54 o 
   2   2   9      746.03      733.13     16.72 o 
   3   2   9      267.49      256.97      7.93 o 
   4   2   9       60.31       44.59      2.46 o 
   5   2   9       69.01      111.30      6.98 o 
   6   2   9        2.64        8.81     13.38 o 
   7   2   9        7.44       19.64      9.10 o 
   0   3   9       31.97       35.48      2.50 o 
   1   3   9      458.89      457.87      9.72 o 
   2   3   9      707.94      702.58     16.53 o 
   3   3   9        6.75       92.10      3.44 o 
   4   3   9      370.03      325.44     12.18 o 
   5   3   9       51.28       57.66      3.37 o 
   6   3   9       28.98       23.72      7.13 o 
   0   4   9      846.83      921.37     27.47 o 
   1   4   9       78.14      104.94      3.63 o 
   2   4   9      199.96      243.12      6.18 o 
   3   4   9      132.50      117.95      4.31 o 
   4   4   9       20.70       59.43      3.29 o 
   5   4   9        4.15       51.32      4.60 o 
   6   4   9       51.37       60.59      9.59 o 
   0   5   9      235.40      297.60      9.36 o 
   1   5   9      200.80      179.32      4.70 o 
   2   5   9     1425.11     1287.07     27.81 o 
   3   5   9      194.45      176.64      6.45 o 
   4   5   9      162.38      228.16      8.93 o 
   5   5   9       75.97       41.01      4.60 o 
   6   5   9        5.52       36.61      9.85 o 
   0   6   9      112.35      130.81      7.77 o 
   1   6   9       70.19       74.81      3.71 o 
   2   6   9      826.45      812.66     19.42 o 
   3   6   9      278.41      294.29     10.24 o 
   4   6   9      227.46      152.18      6.41 o 
   5   6   9       47.69       64.45      6.53 o 
   6   6   9       20.23       23.55      5.93 o 
   0   7   9      190.83      191.63      8.32 o 
   1   7   9      187.19      204.32      6.14 o 
   2   7   9      244.01      264.41      8.47 o 
   3   7   9      317.82      287.10     10.76 o 
   4   7   9        3.06       79.69      5.52 o 
   5   7   9       73.36       69.21      8.90 o 
   6   7   9        2.26       19.52     11.66 o 
   0   8   9        0.53       39.75      4.62 o 
   1   8   9      555.58      538.05     17.69 o 
   2   8   9      151.82      152.23      6.95 o 
   3   8   9       32.44       68.70      4.36 o 
   4   8   9       71.52       86.57      8.86 o 
   5   8   9       40.27       30.67     15.36 o 
   0   9   9      220.05      149.75     15.24 o 
   1   9   9      367.25      380.28     19.18 o 
   2   9   9      182.79      207.85     12.28 o 
   3   9   9        1.97       29.54      4.77 o 
   4   9   9       51.54       45.80      8.01 o 
   5   9   9       18.31       10.10      6.96 o 
   0  10   9      247.78      254.96     27.78 o 
   1  10   9      125.26      108.26      9.05 o 
   2  10   9       44.47       47.18      5.04 o 
   3  10   9       47.49       54.98      5.86 o 
   4  10   9        2.99        3.20      5.92 o 
   0  11   9        4.22       21.96      6.69 o 
   1  11   9        2.28       14.70      5.40 o 
   2  11   9       95.22       90.95     12.17 o 
   3  11   9       31.60       13.33      5.99 o 
   4  11   9       19.60       21.03      6.61 o 
   0  12   9        3.35       -4.56      7.56 o 
   1  12   9       27.27       22.74      6.12 o 
   2  12   9       75.21       57.19      9.96 o 
   3  12   9       14.49       20.45      8.60 o 
   0  13   9       17.34       43.53     19.47 o 
   1  13   9        3.55       14.35      5.12 o 
   2  13   9       35.61        7.54     47.95 o 
   0   0  10      789.16      665.31     35.36 o 
   1   0  10      119.73      143.02      6.73 o 
   2   0  10     1038.98     1014.75     38.75 o 
   3   0  10        8.27        7.82      1.19 o 
   4   0  10        0.02        0.17      1.82 o 
   5   0  10      197.02      146.87      9.88 o 
   6   0  10        0.00        6.41      8.16 o 
   7   0  10       54.21       37.63     10.29 o 
   0   1  10      220.50      191.41     14.19 o 
   1   1  10      141.90      151.22      6.87 o 
   2   1  10      719.20      768.22     20.19 o 
   3   1  10      289.46      276.81      7.54 o 
   4   1  10      497.94      550.21     23.90 o 
   5   1  10       11.29       64.77      4.37 o 
   6   1  10       33.45       49.79     10.53 o 
   0   2  10     2454.69     2447.29     81.29 o 
   1   2  10     1036.02      951.15     22.68 o 
   2   2  10      487.67      570.26     13.53 o 
   3   2  10      201.21      160.46      5.40 o 
   4   2  10      211.06      246.41      8.60 o 
   5   2  10       81.85       66.69      4.61 o 
   6   2  10        8.86       20.81      8.04 o 
   0   3  10     1888.39     1780.62     52.69 o 
   1   3  10      553.81      589.33     12.46 o 
   2   3  10      508.30      599.66     13.86 o 
   3   3  10      243.42      213.73      6.71 o 
   4   3  10       93.27       71.35      4.49 o 
   5   3  10       14.00       38.26      4.18 o 
   6   3  10       91.49       73.96     12.73 o 
   0   4  10     1173.15     1143.94     33.76 o 
   1   4  10      142.67      139.13      4.01 o 
   2   4  10      141.89      154.02      5.52 o 
   3   4  10      210.34      178.78      5.82 o 
   4   4  10       38.61       26.38      1.97 o 
   5   4  10      204.18      152.17      9.12 o 
   6   4  10        4.00       45.46     11.76 o 
   0   5  10        4.57       39.88      2.95 o 
   1   5  10      444.24      473.92     16.03 o 
   2   5  10      134.28       90.79      3.44 o 
   3   5  10      357.42      366.40     12.52 o 
   4   5  10      230.09      171.62      6.49 o 
   5   5  10        7.68       33.74      5.67 o 
   6   5  10        3.61       28.53     12.68 o 
   0   6  10      132.80      171.76      7.19 o 
   1   6  10      385.91      354.96      8.91 o 
   2   6  10      142.79      159.17      5.51 o 
   3   6  10      250.52      268.27     10.53 o 
   4   6  10       15.47       10.52      2.20 o 
   5   6  10       34.40       36.48      6.88 o 
   6   6  10       46.21       43.53      8.57 o 
   0   7  10       31.22       98.80      5.49 o 
   1   7  10      166.82      197.47      6.07 o 
   2   7  10      613.64      557.81     17.71 o 
   3   7  10       27.86       43.46      3.46 o 
   4   7  10      350.39      249.35     15.03 o 
   5   7  10        8.77       17.56      4.54 o 
   6   7  10        2.09       -1.37      5.07 o 
   0   8  10      312.57      320.13     15.81 o 
   1   8  10      529.82      520.58     17.55 o 
   2   8  10      105.50      106.27      5.27 o 
   3   8  10       39.16       50.23      4.04 o 
   4   8  10       29.92       14.52      4.34 o 
   5   8  10       16.76        4.32      7.42 o 
   0   9  10       19.44       78.29     10.42 o 
   1   9  10       22.03       61.93      4.85 o 
   2   9  10       91.24      108.13      8.56 o 
   3   9  10      103.79       84.39      8.35 o 
   4   9  10       11.58       24.52      5.42 o 
   5   9  10       33.55       30.99      9.16 o 
   0  10  10        0.60       44.89     10.42 o 
   1  10  10       60.00       96.28      7.85 o 
   2  10  10      107.62       94.11      8.15 o 
   3  10  10        0.35        6.05      4.70 o 
   4  10  10       15.01        7.73      5.87 o 
   0  11  10      153.36      161.55     18.21 o 
   1  11  10        4.67       -3.41      5.07 o 
   2  11  10       20.60       12.47      4.20 o 
   3  11  10       13.98       17.34      9.35 o 
   4  11  10        4.13       29.37     10.41 o 
   0  12  10        0.08       11.42      8.47 o 
   1  12  10        2.64       25.81      9.84 o 
   2  12  10       36.69       27.85      5.41 o 
   3  12  10       45.48       36.54      7.07 o 
   0  13  10        0.97        7.51      8.43 o 
   1  13  10       71.70       74.82      9.57 o 
   2  13  10       42.39       44.87     15.28 o 
   1   0  11      112.90      148.41      9.30 o 
   2   0  11     1529.04     1582.30     60.54 o 
   3   0  11      399.24      310.90     14.10 o 
   4   0  11       36.04       23.62      2.26 o 
   5   0  11      125.60      141.14      9.99 o 
   6   0  11        7.45       24.98     11.28 o 
   0   1  11      936.21      943.05     34.52 o 
   1   1  11     1159.95     1068.14     25.23 o 
   2   1  11      179.06      289.17     14.79 o 
   3   1  11      107.51      197.60      8.97 o 
   4   1  11      712.52      736.15     23.62 o 
   5   1  11        0.73       47.31      3.18 o 
   6   1  11        3.58        9.70      7.37 o 
   0   2  11      945.59      915.25     29.09 o 
   1   2  11     1765.22     1706.41     40.09 o 
   2   2  11      410.65      473.85     12.58 o 
   3   2  11       23.68       66.00      4.03 o 
   4   2  11       93.29       54.61      4.44 o 
   5   2  11      117.94       88.70      5.79 o 
   6   2  11       22.44      109.77     15.73 o 
   0   3  11      170.28      217.21      8.61 o 
   1   3  11       88.01       89.24      3.09 o 
   2   3  11      147.85      194.99      5.13 o 
   3   3  11      117.94      125.09      6.05 o 
   4   3  11      266.18      260.11      9.95 o 
   5   3  11       33.05       32.24      2.82 o 
   6   3  11       59.88      188.53     19.79 o 
   0   4  11       21.43       40.31      3.52 o 
   1   4  11      215.67      220.21      6.38 o 
   2   4  11      127.99      280.16      8.69 o 
   3   4  11       92.47      112.22      5.13 o 
   4   4  11       32.35       40.49      2.44 o 
   5   4  11       35.87       35.51      5.07 o 
   6   4  11       63.49       26.80     17.93 o 
   0   5  11      407.10      361.40     12.29 o 
   1   5  11      307.58      308.29      8.36 o 
   2   5  11      312.49      306.50      8.47 o 
   3   5  11      436.56      395.22     11.34 o 
   4   5  11      121.84      165.75      9.73 o 
   5   5  11       21.06       52.36      8.58 o 
   6   5  11       58.53       18.16     16.03 o 
   0   6  11      298.76      304.65     13.05 o 
   1   6  11       46.36       52.43      2.81 o 
   2   6  11       35.15       56.33      3.07 o 
   3   6  11      754.66      702.55     23.24 o 
   4   6  11       11.47        5.89      2.33 o 
   5   6  11        7.02       -2.87      7.53 o 
   6   6  11        1.91        4.91      7.33 o 
   0   7  11        4.95       43.95      3.94 o 
   1   7  11       35.71       59.35      3.55 o 
   2   7  11      391.02      384.74     12.46 o 
   3   7  11       75.16       79.83      5.14 o 
   4   7  11       25.12       75.41      7.88 o 
   5   7  11        2.96        5.17      5.59 o 
   0   8  11       77.29       57.97      6.00 o 
   1   8  11       27.98       50.35      3.78 o 
   2   8  11       17.37       32.64      3.34 o 
   3   8  11       68.00       43.45      4.47 o 
   4   8  11        9.60        7.74      4.96 o 
   5   8  11       72.57       61.29      9.73 o 
   0   9  11      205.62      195.79     17.72 o 
   1   9  11       20.59       35.56      5.11 o 
   2   9  11      164.16      135.69      8.45 o 
   3   9  11       58.59       41.23      6.70 o 
   4   9  11       61.16       52.20      6.77 o 
   5   9  11      155.11      146.74     36.70 o 
   0  10  11       44.12       40.78     10.47 o 
   1  10  11       98.77      100.88      8.87 o 
   2  10  11       71.06       70.90      6.89 o 
   3  10  11        0.50        7.77      6.67 o 
   4  10  11        4.17        6.01      6.09 o 
   0  11  11        0.99       40.85     15.50 o 
   1  11  11        2.50        4.12      4.62 o 
   2  11  11       10.47       10.39      4.39 o 
   3  11  11        6.17        7.51      5.52 o 
   4  11  11       67.66       47.88      9.64 o 
   0  12  11        1.03       -3.91     12.37 o 
   1  12  11       49.76       48.07     10.97 o 
   2  12  11        9.07        0.83      4.21 o 
   3  12  11        6.92       19.64      7.12 o 
   0  13  11       44.76       40.84      8.76 o 
   1  13  11        4.94       19.57      6.19 o 
   2  13  11       17.47       20.25      8.89 o 
   0   0  12      183.97      196.94     16.21 o 
   1   0  12      703.03      625.43     24.22 o 
   2   0  12      975.23      730.48     29.91 o 
   3   0  12        8.45       40.02      5.22 o 
   4   0  12       12.29       46.07      6.89 o 
   5   0  12        1.12       16.61      3.12 o 
   6   0  12       21.63       25.79     18.80 o 
   0   1  12       89.60      107.18      6.14 o 
   1   1  12     3480.46     3397.89     83.07 o 
   2   1  12     1628.15     1491.79     39.02 o 
   3   1  12      186.62      186.21      6.14 o 
   4   1  12      161.97      303.49     14.03 o 
   5   1  12      127.84       88.03      5.42 o 
   6   1  12        2.25       -1.82      5.56 o 
   0   2  12      438.40      439.86     16.24 o 
   1   2  12       30.45       45.81      3.00 o 
   2   2  12      272.92      339.75      8.81 o 
   3   2  12       89.17       79.86      3.37 o 
   4   2  12      252.83      195.31      6.48 o 
   5   2  12        3.82       90.97      6.22 o 
   6   2  12       73.41       50.52     10.96 o 
   0   3  12     1281.74     1204.65     37.45 o 
   1   3  12       15.82       23.87      1.90 o 
   2   3  12      669.29      676.65     16.99 o 
   3   3  12       30.14       76.47      3.69 o 
   4   3  12      101.30      169.12     11.41 o 
   5   3  12       78.26       86.08      9.95 o 
   6   3  12       22.19       41.43      9.58 o 
   0   4  12      196.01      243.60      9.02 o 
   1   4  12      187.54      175.27      7.50 o 
   2   4  12      150.56      148.67      4.97 o 
   3   4  12      139.90      137.65      5.01 o 
   4   4  12       32.95       79.69      3.68 o 
   5   4  12      117.95      136.95     13.73 o 
   6   4  12        5.19       12.05     21.21 o 
   0   5  12       47.02       61.01      4.11 o 
   1   5  12      352.05      343.61      9.84 o 
   2   5  12      170.49      174.02      5.70 o 
   3   5  12        0.99       75.01      3.72 o 
   4   5  12      173.89      153.56      5.93 o 
   5   5  12       71.06       56.22      7.92 o 
   6   5  12       16.36       17.09     12.05 o 
   0   6  12       49.55       25.53      3.17 o 
   1   6  12      258.55      245.16      7.44 o 
   2   6  12      216.81      203.72      6.37 o 
   3   6  12      924.98      857.77     28.52 o 
   4   6  12       20.79       32.06      4.35 o 
   5   6  12       71.69       63.15      7.59 o 
   6   6  12       12.20       20.30      9.20 o 
   0   7  12      186.24      221.82     12.94 o 
   1   7  12       66.29       62.03      3.99 o 
   2   7  12      455.49      505.66     19.89 o 
   3   7  12      207.57      209.87      9.69 o 
   4   7  12        7.03       16.75      4.06 o 
   5   7  12       16.08        1.50      5.57 o 
   0   8  12       20.24       41.66      5.07 o 
   1   8  12       29.89       31.28      3.74 o 
   2   8  12       45.39       43.70      3.97 o 
   3   8  12       50.51       32.30      4.75 o 
   4   8  12       39.50       33.42      5.00 o 
   5   8  12       75.88       84.95     30.74 o 
   0   9  12      126.84       74.12     11.62 o 
   1   9  12      227.77      231.35     14.00 o 
   2   9  12        5.37       -0.04      2.45 o 
   3   9  12       16.82       22.36      4.22 o 
   4   9  12       59.11       35.55      6.01 o 
   5   9  12       12.94       -2.54      9.20 o 
   0  10  12      326.21      364.33     33.23 o 
   1  10  12       86.80       83.02      9.75 o 
   2  10  12       56.43       47.23      6.28 o 
   3  10  12       14.02       13.83      5.60 o 
   4  10  12        9.26       20.27      7.10 o 
   0  11  12       44.97       67.54     10.66 o 
   1  11  12       21.03       29.39      7.49 o 
   2  11  12        2.79        6.17      4.12 o 
   3  11  12       55.94       45.81      6.86 o 
   0  12  12       46.68       25.07     11.56 o 
   1  12  12       12.57       50.13     12.91 o 
   2  12  12       19.31       20.70      9.31 o 
   3  12  12       26.95       33.20      8.82 o 
   0  13  12        0.04       -0.67      6.85 o 
   1  13  12        3.59        3.69      5.85 o 
   1   0  13      679.87      596.06     21.84 o 
   2   0  13      164.86      210.58     10.23 o 
   3   0  13       80.79      127.45      7.84 o 
   4   0  13        4.98        5.94      4.50 o 
   5   0  13       30.21       60.72     10.17 o 
   6   0  13       70.84       62.72     14.30 o 
   0   1  13      156.29      187.14      8.98 o 
   1   1  13       93.29      145.99      5.71 o 
   2   1  13       17.57      133.33      5.36 o 
   3   1  13       61.91       72.82      4.47 o 
   4   1  13       72.59       94.33      6.46 o 
   5   1  13        3.69       15.17      4.60 o 
   6   1  13        7.51       43.36     11.26 o 
   0   2  13      852.46      864.59     32.43 o 
   1   2  13       75.34       66.80      3.08 o 
   2   2  13       53.16       71.80      2.73 o 
   3   2  13      267.14      224.28      8.16 o 
   4   2  13      120.21      205.99     14.77 o 
   5   2  13       85.79       74.19     15.44 o 
   6   2  13       54.05       20.72     14.37 o 
   0   3  13      468.16      417.89     21.70 o 
   1   3  13      408.41      422.36     10.43 o 
   2   3  13      350.35      432.99     11.90 o 
   3   3  13        2.66        6.01      1.37 o 
   4   3  13      138.94      145.52      6.79 o 
   5   3  13      102.73       62.34      6.97 o 
   6   3  13       96.14      102.64     29.72 o 
   0   4  13       55.06       57.74      3.98 o 
   1   4  13       61.69       72.97      3.37 o 
   2   4  13       27.24       25.67      2.06 o 
   3   4  13        1.63       35.39      2.16 o 
   4   4  13      124.07      103.85      4.24 o 
   5   4  13      107.13      106.47      9.12 o 
   6   4  13       35.51       42.75     11.70 o 
   0   5  13      404.76      460.77     17.44 o 
   1   5  13      303.48      329.71     10.63 o 
   2   5  13      123.57      112.40      4.90 o 
   3   5  13      160.10      132.57      5.11 o 
   4   5  13      329.27      316.10     10.50 o 
   5   5  13       37.35       31.76      7.66 o 
   6   5  13        8.04       15.95      8.35 o 
   0   6  13       89.99       71.59      5.74 o 
   1   6  13      526.84      438.06     12.75 o 
   2   6  13      320.93      261.76      9.25 o 
   3   6  13      437.73      515.33     20.34 o 
   4   6  13      156.75      116.77      7.07 o 
   5   6  13       21.20       18.38      6.36 o 
   6   6  13       48.92       25.16     11.52 o 
   0   7  13      472.43      509.33     22.99 o 
   1   7  13       29.45       76.73      4.62 o 
   2   7  13       17.13        9.31      2.44 o 
   3   7  13       98.51      109.39      7.19 o 
   4   7  13       17.75       12.91      4.45 o 
   5   7  13        9.66       43.80      7.76 o 
   0   8  13      309.26      384.64     20.82 o 
   1   8  13      104.36       76.76      5.79 o 
   2   8  13       66.89       66.07      6.97 o 
   3   8  13       49.01       41.67      4.53 o 
   4   8  13        3.38        8.71      4.83 o 
   5   8  13       81.67       63.41     12.57 o 
   0   9  13      149.21      140.69     16.89 o 
   1   9  13      243.88      247.36     16.57 o 
   2   9  13      131.74      134.84      8.84 o 
   3   9  13        6.33       11.24      4.32 o 
   4   9  13       41.56       40.93      6.85 o 
   0  10  13       51.58       72.24     10.61 o 
   1  10  13       59.06       47.67      6.11 o 
   2  10  13       71.39       56.26      8.14 o 
   3  10  13        6.63        2.48      5.48 o 
   4  10  13       28.04       29.05     10.56 o 
   0  11  13       34.43       41.95     10.89 o 
   1  11  13        3.45       30.03      7.92 o 
   2  11  13        3.42        7.90      4.62 o 
   3  11  13        4.78       15.07      5.95 o 
   0  12  13        5.41        7.48     10.05 o 
   1  12  13        2.58       17.28      8.92 o 
   2  12  13       17.42       29.29      9.26 o 
   0  13  13       76.11       84.63     15.25 o 
   1  13  13        1.97        4.22      5.66 o 
   0   0  14       13.16       37.81     10.25 o 
   1   0  14        0.68        6.70      3.40 o 
   2   0  14       27.57       57.97      4.65 o 
   3   0  14       88.99       69.21      5.51 o 
   4   0  14       15.94       12.04      4.85 o 
   5   0  14       27.86       57.53     12.51 o 
   6   0  14        1.25        7.56      8.11 o 
   0   1  14       21.53       22.45      4.05 o 
   1   1  14      207.32      200.24      6.81 o 
   2   1  14      571.54      544.71     15.07 o 
   3   1  14      225.87      235.31      7.79 o 
   4   1  14      100.08      102.73      5.53 o 
   5   1  14      135.41      123.69     14.06 o 
   6   1  14       72.10       81.58     13.63 o 
   0   2  14       78.66       97.74      5.38 o 
   1   2  14      159.62      158.90      4.95 o 
   2   2  14      178.36      180.99      6.04 o 
   3   2  14      219.99      175.24      6.43 o 
   4   2  14      259.02      218.98      8.37 o 
   5   2  14       54.32       39.49      8.12 o 
   6   2  14       42.80       40.27     20.24 o 
   0   3  14      600.49      586.35     22.42 o 
   1   3  14      311.07      325.42      8.38 o 
   2   3  14       71.65       81.26      3.08 o 
   3   3  14       11.20       51.60      3.02 o 
   4   3  14      205.62      162.45      6.07 o 
   5   3  14       45.35       33.21      5.02 o 
   6   3  14        9.21       76.90     17.25 o 
   0   4  14      931.66      935.03     31.11 o 
   1   4  14       99.59      104.97      3.75 o 
   2   4  14      112.72      154.67      5.17 o 
   3   4  14      545.19      476.41     14.71 o 
   4   4  14       14.40       20.27      2.70 o 
   5   4  14       58.77       25.71      6.83 o 
   6   4  14       23.33       14.55      8.84 o 
   0   5  14      884.53      944.93     32.44 o 
   1   5  14       21.91       33.74      2.64 o 
   2   5  14      226.19      203.53      6.85 o 
   3   5  14       54.66      206.83      6.95 o 
   4   5  14      144.19      128.35      5.60 o 
   5   5  14      190.75      157.20     12.47 o 
   6   5  14        3.97       25.81     13.16 o 
   0   6  14      360.28      343.89     15.54 o 
   1   6  14      296.73      269.13      9.55 o 
   2   6  14        5.57       28.05      3.18 o 
   3   6  14      307.36      259.26     10.24 o 
   4   6  14       18.30       30.67      4.35 o 
   5   6  14       37.92       13.67      6.36 o 
   0   7  14      195.35      239.94     12.62 o 
   1   7  14     1063.75      989.35     36.05 o 
   2   7  14      535.15      502.88     20.81 o 
   3   7  14       84.74       79.25      4.73 o 
   4   7  14        6.22       18.83      4.34 o 
   5   7  14       93.74       65.85      9.40 o 
   0   8  14      103.69      124.39     14.30 o 
   1   8  14       77.45      106.50      7.42 o 
   2   8  14      103.50      111.41      5.93 o 
   3   8  14       11.21       14.87      3.41 o 
   4   8  14      177.50      151.31     11.77 o 
   5   8  14       54.19       66.85     10.56 o 
   0   9  14      737.19      659.18     66.35 o 
   1   9  14       59.80       62.43      9.20 o 
   2   9  14       84.62       82.64      8.69 o 
   3   9  14       26.01       26.76      4.40 o 
   4   9  14        2.16       13.39      5.80 o 
   0  10  14       33.96       67.19     14.98 o 
   1  10  14       99.31      117.80     10.36 o 
   2  10  14       59.18       61.07      6.34 o 
   3  10  14       22.36       42.50      7.88 o 
   4  10  14       14.22        3.14      8.18 o 
   0  11  14        6.02        8.69      9.99 o 
   1  11  14        6.08        1.78      6.48 o 
   2  11  14       14.14       21.20      5.53 o 
   3  11  14       51.62       22.05      5.90 o 
   0  12  14       16.38       15.60      9.91 o 
   1  12  14       31.48       38.83      9.03 o 
   2  12  14       24.61       17.34      5.74 o 
   0  13  14        2.79       56.50     12.13 o 
   1   0  15      514.75      474.25     18.62 o 
   2   0  15       60.16       71.39      6.15 o 
   3   0  15      258.42      314.45     23.52 o 
   4   0  15       14.07       17.25      6.83 o 
   5   0  15       41.17       30.70      8.96 o 
   6   0  15        5.65       33.93     13.78 o 
   0   1  15       22.58       22.02      2.98 o 
   1   1  15      616.85      643.15     16.86 o 
   2   1  15      150.20      155.21      6.27 o 
   3   1  15      473.92      583.96     16.99 o 
   4   1  15      174.26      124.75      7.91 o 
   5   1  15       14.08       19.71      7.74 o 
   6   1  15       26.89       47.57     15.34 o 
   0   2  15       44.86       39.32      3.59 o 
   1   2  15      293.24      270.95      7.27 o 
   2   2  15       12.62       19.37      1.42 o 
   3   2  15      117.52      154.17      7.99 o 
   4   2  15       82.29      124.54      5.23 o 
   5   2  15      145.78      154.40     14.51 o 
   6   2  15       14.56       20.57      7.64 o 
   0   3  15       62.29      200.89     19.76 o 
   1   3  15      134.63      148.23      4.40 o 
   2   3  15      226.66      192.94      5.82 o 
   3   3  15      439.42      358.85     10.29 o 
   4   3  15       91.22       87.68      4.22 o 
   5   3  15        1.01       12.23      7.06 o 
   6   3  15       76.40       53.37     12.07 o 
   0   4  15       47.18       55.08      3.82 o 
   1   4  15      102.34      154.03      5.24 o 
   2   4  15       84.20       62.11      2.95 o 
   3   4  15       48.28       91.19      4.90 o 
   4   4  15      161.57      146.68      7.14 o 
   5   4  15       37.56       53.63      7.18 o 
   6   4  15        1.32       14.05     10.81 o 
   0   5  15     1087.97      988.07     37.79 o 
   1   5  15      149.82      158.42      6.04 o 
   2   5  15      109.26       89.72      4.85 o 
   3   5  15      128.81      144.49      6.12 o 
   4   5  15       25.65       23.70      3.44 o 
   5   5  15       84.09      109.94      9.56 o 
   6   5  15       41.56      -18.95     18.95 o 
   0   6  15       25.63       63.83      6.75 o 
   1   6  15       88.54      100.64      5.47 o 
   2   6  15       78.08       65.25      4.09 o 
   3   6  15      253.31      283.76     12.48 o 
   4   6  15      154.59      121.90      8.51 o 
   5   6  15       78.06       80.13      9.56 o 
   0   7  15      103.92      102.59      7.91 o 
   1   7  15      163.00      224.82     11.28 o 
   2   7  15      491.50      498.67     18.59 o 
   3   7  15       50.77       74.41      5.36 o 
   4   7  15       20.73       22.63      4.43 o 
   5   7  15       20.51       28.86      9.72 o 
   0   8  15      386.42      408.38     33.65 o 
   1   8  15      109.75      101.03      9.34 o 
   2   8  15      215.78      183.07      9.59 o 
   3   8  15       17.11       29.73      4.93 o 
   4   8  15       19.91       46.09      7.72 o 
   5   8  15       24.82       39.50     12.97 o 
   1   9  15        8.81       30.42      6.86 o 
   2   9  15      142.90      147.11      9.98 o 
   3   9  15        9.37       12.51      5.57 o 
   4   9  15       27.83       21.76      5.24 o 
   0  10  15        9.53       21.02      9.45 o 
   1  10  15       17.68       39.19      5.60 o 
   2  10  15       47.46       46.87      6.52 o 
   3  10  15        2.82        8.30      6.47 o 
   4  10  15       35.60        3.01      6.65 o 
   0  11  15        3.50        8.54      7.69 o 
   1  11  15       12.49        7.68      6.66 o 
   2  11  15        7.52       16.86      4.83 o 
   3  11  15       53.05       64.44      9.79 o 
   0  12  15        4.39       16.74     10.18 o 
   1  12  15       50.73       62.04      9.42 o 
   2  12  15       14.47       10.04      6.49 o 
   0   0  16      573.72      639.97     30.67 o 
   1   0  16      195.61      197.63     10.04 o 
   2   0  16      887.38      829.07     38.98 o 
   3   0  16      140.06      166.30      9.85 o 
   4   0  16        3.13       62.85      5.92 o 
   5   0  16       67.57       54.59     19.43 o 
   6   0  16       19.73        8.94     16.99 o 
   0   1  16      189.06      160.45      8.82 o 
   1   1  16      160.68      176.45      6.34 o 
   2   1  16      179.98      192.77      7.17 o 
   3   1  16      208.30      353.53     17.00 o 
   4   1  16       98.53       89.54      4.14 o 
   5   1  16       61.21       50.22      7.73 o 
   6   1  16       31.03       18.13      9.43 o 
   0   2  16       23.64       27.50      3.16 o 
   1   2  16       71.69       95.35      4.04 o 
   2   2  16      249.14      252.50      8.02 o 
   3   2  16       42.87      182.80      6.98 o 
   4   2  16      405.79      359.71     12.00 o 
   5   2  16       29.85       55.81     13.32 o 
   6   2  16       10.36       17.09      8.76 o 
   0   3  16       62.56       69.43      8.69 o 
   1   3  16      105.68       90.11      3.56 o 
   2   3  16      127.05      170.88      5.38 o 
   3   3  16      264.45      297.78     10.47 o 
   4   3  16       92.76       93.26      4.55 o 
   5   3  16        8.07       25.61      4.41 o 
   6   3  16       42.16       73.38     15.71 o 
   0   4  16       22.43       21.93      2.63 o 
   1   4  16      848.13      807.18     20.19 o 
   2   4  16       22.03       45.84      2.78 o 
   3   4  16      245.12      238.33      9.19 o 
   4   4  16       81.72      105.63      8.23 o 
   5   4  16       18.35       10.85      3.91 o 
   6   4  16       43.95       36.91     20.96 o 
   0   5  16      316.22      368.54     16.77 o 
   1   5  16      201.93      205.72      7.36 o 
   2   5  16      149.49      156.59      6.32 o 
   3   5  16      144.05      114.64      5.41 o 
   4   5  16      121.75      105.76     11.70 o 
   5   5  16       14.09       40.69      7.54 o 
   0   6  16        6.29        3.46      4.10 o 
   1   6  16      229.67      171.77      6.94 o 
   2   6  16       17.67       30.07      4.49 o 
   3   6  16       99.16       93.28      7.43 o 
   4   6  16      118.72      146.47     12.79 o 
   5   6  16       22.23       27.12      5.82 o 
   0   7  16       16.74       57.38      7.77 o 
   1   7  16       60.15       74.60      6.07 o 
   2   7  16      267.88      305.69     14.80 o 
   3   7  16       97.20       95.34      7.32 o 
   4   7  16       12.26       26.09      6.76 o 
   5   7  16        7.12       29.06      8.08 o 
   0   8  16      161.87      141.20     13.83 o 
   1   8  16      134.12      152.19      8.78 o 
   2   8  16        9.30       63.93      5.26 o 
   3   8  16       22.53       25.55      6.91 o 
   4   8  16        2.55        8.78      5.21 o 
   5   8  16       11.51        8.29      6.71 o 
   0   9  16       59.37      122.96     15.96 o 
   1   9  16      161.25      181.97     13.02 o 
   2   9  16       12.73        7.46      4.36 o 
   3   9  16       55.13       53.36      7.91 o 
   4   9  16        3.68        0.50      5.36 o 
   0  10  16       69.61      105.95     17.47 o 
   1  10  16      124.46      122.31     10.09 o 
   2  10  16       27.12       21.07      5.11 o 
   3  10  16       13.75       17.61      6.77 o 
   4  10  16       16.58       11.39      9.21 o 
   0  11  16      238.36      255.60     27.89 o 
   1  11  16       32.89       43.80      8.04 o 
   2  11  16       10.17        3.95      6.57 o 
   3  11  16        4.00       24.39     10.63 o 
   0  12  16       48.20       56.44     23.80 o 
   1  12  16       12.76       20.02      7.49 o 
   2  12  16       37.05       38.72      9.11 o 
   1   0  17        5.41       27.33      3.23 o 
   2   0  17      218.14      212.74     11.95 o 
   3   0  17       65.24       41.95      5.79 o 
   4   0  17      253.58      209.14      9.27 o 
   5   0  17        0.57       12.73      9.58 o 
   6   0  17        3.39       32.16     26.09 o 
   0   1  17        3.21       21.07      3.07 o 
   1   1  17      436.04      419.78     11.68 o 
   2   1  17      202.33      183.08      8.67 o 
   3   1  17      368.77      367.38     25.95 o 
   4   1  17      148.49      115.95      7.43 o 
   5   1  17       10.52        9.35      6.29 o 
   6   1  17       46.83       24.33     10.27 o 
   0   2  17      101.19       65.89      5.59 o 
   1   2  17      481.61      483.17     13.65 o 
   2   2  17       92.23      142.70      4.79 o 
   3   2  17      561.40      452.85     14.18 o 
   4   2  17       75.62       85.92      5.10 o 
   5   2  17      112.31      111.60     13.57 o 
   6   2  17       10.56       11.25      7.88 o 
   0   3  17       32.31       13.49      3.34 o 
   1   3  17       95.82       93.45      3.80 o 
   2   3  17       37.83       30.48      2.66 o 
   3   3  17       52.01      150.16      6.59 o 
   4   3  17       47.44       35.13      5.04 o 
   5   3  17       18.64       17.96      4.21 o 
   6   3  17       28.07        9.72      9.25 o 
   0   4  17      179.60      157.19      6.85 o 
   1   4  17      306.09      289.14      9.81 o 
   2   4  17       67.46       76.90      3.55 o 
   3   4  17      375.85      363.81     13.60 o 
   4   4  17        1.64        5.60      3.22 o 
   5   4  17       11.86        9.68      5.19 o 
   6   4  17       70.03       32.94     25.78 o 
   0   5  17       32.17       46.95      5.16 o 
   1   5  17      104.63      102.67      5.24 o 
   2   5  17       95.56      134.05     10.23 o 
   3   5  17       15.62       42.88      3.92 o 
   4   5  17       22.75       24.69      5.11 o 
   5   5  17       11.71       10.72      5.26 o 
   0   6  17      148.10      141.86      9.19 o 
   1   6  17       97.61       90.88      4.84 o 
   2   6  17       75.56       95.74      5.05 o 
   3   6  17       25.14       26.22      3.92 o 
   4   6  17       85.48       91.56      9.07 o 
   5   6  17        5.52       12.00      6.67 o 
   0   7  17       67.60      100.93      7.81 o 
   1   7  17       89.07       64.26      4.76 o 
   2   7  17      124.97      113.22      6.32 o 
   3   7  17       45.66       79.47      6.16 o 
   4   7  17       18.14       19.38      6.88 o 
   5   7  17      120.70       85.30     11.77 o 
   0   8  17       96.80       65.79     14.49 o 
   1   8  17       89.85       94.11      6.93 o 
   2   8  17       84.27       72.04      5.88 o 
   3   8  17       16.12       26.14      7.60 o 
   4   8  17       18.33        3.76      4.78 o 
   0   9  17        0.62       31.64      9.26 o 
   1   9  17       36.29       86.00     11.39 o 
   2   9  17       19.41       29.16      5.49 o 
   3   9  17        6.51       10.28      5.68 o 
   4   9  17       13.66       22.28      8.08 o 
   0  10  17       43.06       68.82     17.86 o 
   1  10  17      160.30      201.15     13.69 o 
   2  10  17       12.79       10.93      6.88 o 
   3  10  17       70.24       47.40      8.84 o 
   0  11  17        7.01        6.73     17.03 o 
   1  11  17       38.04       57.41      8.72 o 
   2  11  17       10.54       20.48      6.02 o 
   3  11  17       15.84       17.72      7.40 o 
   0  12  17        0.28        8.84      8.65 o 
   1  12  17       49.70       40.83      6.87 o 
   0   0  18        7.21       11.69      3.67 o 
   1   0  18      266.32      239.47     10.77 o 
   2   0  18        5.39        9.82      3.41 o 
   3   0  18        5.60       63.44      7.33 o 
   4   0  18        5.91       58.19      4.25 o 
   5   0  18       48.35       43.75     11.12 o 
   6   0  18       10.71       24.66     22.05 o 
   0   1  18      371.43      341.57     14.73 o 
   1   1  18       30.72       90.93      4.71 o 
   2   1  18      291.79      381.83     12.88 o 
   3   1  18      148.23      173.85      7.89 o 
   4   1  18      126.25      110.56      4.82 o 
   5   1  18        9.29       10.95      7.76 o 
   6   1  18        4.86       33.07     15.35 o 
   0   2  18       71.61       49.15      4.17 o 
   1   2  18      220.08      228.03      7.05 o 
   2   2  18      272.06      267.48      8.26 o 
   3   2  18       12.59      150.44      6.49 o 
   4   2  18        2.42        3.88      2.88 o 
   5   2  18       38.32       54.17     17.09 o 
   6   2  18        6.26        0.32     10.42 o 
   0   3  18        0.15        7.31      3.39 o 
   1   3  18       34.11       36.11      2.39 o 
   2   3  18      296.30      275.34      8.56 o 
   3   3  18      295.95      267.42     12.67 o 
   4   3  18      174.00      135.63      8.15 o 
   5   3  18        3.44        6.24      3.60 o 
   6   3  18       62.20       40.08     30.86 o 
   0   4  18        4.34       21.44      3.35 o 
   1   4  18      269.34      277.46      9.87 o 
   2   4  18      435.55      429.52     12.73 o 
   3   4  18      103.64      130.32      6.68 o 
   4   4  18       43.20       22.91      3.95 o 
   5   4  18       61.43       31.16     10.73 o 
   0   5  18        2.37        8.17      4.73 o 
   1   5  18      104.38       98.42      5.18 o 
   2   5  18      372.16      382.99     14.82 o 
   3   5  18       35.28       23.55      3.57 o 
   4   5  18       53.05       47.04      7.96 o 
   5   5  18       15.68       31.15      7.07 o 
   0   6  18      591.80      514.65     24.55 o 
   1   6  18      102.88       99.20      5.94 o 
   2   6  18        2.93        4.00      2.45 o 
   3   6  18       12.00       18.53      3.57 o 
   4   6  18       12.96       -0.33      4.96 o 
   5   6  18       10.75       19.49      6.53 o 
   0   7  18       49.91       61.11      6.89 o 
   1   7  18       77.43       74.82      5.30 o 
   2   7  18      151.05      120.03      6.57 o 
   3   7  18       15.64       39.08      6.05 o 
   4   7  18       35.26       41.12      6.71 o 
   5   7  18       17.25       77.43     27.43 o 
   0   8  18       19.20       27.49      7.26 o 
   1   8  18       66.85       47.16      7.52 o 
   2   8  18        1.46       29.20      4.69 o 
   3   8  18       57.72       57.68      8.89 o 
   4   8  18       14.42       12.94      6.11 o 
   0   9  18        1.58       12.42      5.78 o 
   1   9  18       21.57       56.38      6.79 o 
   2   9  18       34.96       37.76      8.66 o 
   3   9  18       26.31       65.02     10.34 o 
   4   9  18       34.92       40.84     10.78 o 
   0  10  18       42.91       51.58      9.62 o 
   1  10  18        8.80       19.45      5.80 o 
   2  10  18       22.94       32.84      5.83 o 
   3  10  18       46.24       43.98      8.89 o 
   0  11  18       31.63       35.33      9.22 o 
   1  11  18       24.69       19.32      6.60 o 
   2  11  18       19.00       20.46      6.87 o 
   0  12  18       23.70       18.25      8.93 o 
   1  12  18        1.41        2.41      5.46 o 
   1   0  19      991.06      898.90     33.09 o 
   2   0  19       15.58       79.79      7.45 o 
   3   0  19       16.03       10.49      5.01 o 
   4   0  19        1.73        4.53      4.10 o 
   5   0  19       38.00       30.21      9.77 o 
   6   0  19        0.45      -15.26     15.26 o 
   0   1  19     1916.84     1976.62     78.41 o 
   1   1  19      262.66      243.81      7.52 o 
   2   1  19      188.01      229.85      8.38 o 
   3   1  19       83.02       84.90      5.24 o 
   4   1  19       76.40      121.97      7.95 o 
   5   1  19        2.99       29.42      9.56 o 
   6   1  19       25.95       -5.94     12.60 o 
   0   2  19       52.14       50.68      4.28 o 
   1   2  19      114.70       85.14      3.83 o 
   2   2  19      318.68      248.70      7.32 o 
   3   2  19      127.38       85.94      8.22 o 
   4   2  19       13.64       11.90      3.95 o 
   5   2  19        8.87       27.76      7.13 o 
   6   2  19       28.77        8.98     14.13 o 
   0   3  19        8.43       14.84      4.45 o 
   1   3  19      167.04      153.45      6.58 o 
   2   3  19      355.90      317.61     11.20 o 
   3   3  19       25.17       16.49      3.66 o 
   4   3  19       22.99       37.66      5.36 o 
   5   3  19       10.47       41.06      5.22 o 
   0   4  19      592.58      633.21     26.81 o 
   1   4  19      230.49      246.89      9.13 o 
   2   4  19      112.99      161.92      8.46 o 
   3   4  19       72.43       93.03      6.49 o 
   4   4  19       35.37       34.55      5.88 o 
   5   4  19       41.38       27.97      8.97 o 
   0   5  19      234.57      219.84     10.72 o 
   1   5  19      122.27      115.57      5.99 o 
   2   5  19       20.38       31.08      3.05 o 
   3   5  19      113.91       91.82      7.48 o 
   4   5  19       19.59       19.80      5.34 o 
   5   5  19       33.37       36.82      8.91 o 
   0   6  19      849.69      793.73     35.45 o 
   1   6  19       62.86       66.91      4.90 o 
   2   6  19      112.77       93.48      5.34 o 
   3   6  19        8.56       22.22      4.68 o 
   4   6  19       55.25       81.69     10.67 o 
   5   6  19       25.78        9.43      8.77 o 
   0   7  19      194.94      191.75     14.44 o 
   1   7  19      179.14      151.74      8.58 o 
   2   7  19      103.38       92.92      6.36 o 
   3   7  19        3.08        5.25      8.12 o 
   4   7  19       37.79       49.88      8.22 o 
   0   8  19       54.33       59.00     10.77 o 
   1   8  19       34.88       32.95      4.97 o 
   2   8  19       28.94       14.88      4.05 o 
   3   8  19       20.15       11.98      7.97 o 
   4   8  19       73.07       87.39     10.02 o 
   0   9  19       27.17       42.27     11.52 o 
   1   9  19      254.71      299.27     14.99 o 
   2   9  19       61.02       54.48      6.44 o 
   3   9  19       29.69       61.76     11.03 o 
   4   9  19       39.03       39.52      9.22 o 
   0  10  19        2.55       29.87      8.72 o 
   1  10  19      226.37      276.06     17.62 o 
   2  10  19       14.64       33.09      5.95 o 
   3  10  19       14.39       30.97      7.44 o 
   0  11  19        0.17       12.55      8.14 o 
   1  11  19       17.03       36.27      6.10 o 
   2  11  19       16.96        8.62      7.10 o 
   0   0  20       84.19       88.74      7.64 o 
   1   0  20        0.33        9.25      5.02 o 
   2   0  20       95.84      101.82     12.77 o 
   3   0  20       54.19       47.92      6.83 o 
   4   0  20       18.16       16.47      3.82 o 
   5   0  20      104.89      101.60     23.09 o 
   0   1  20      236.54      211.30     11.50 o 
   1   1  20      405.99      384.49     11.49 o 
   2   1  20       30.40       44.98      4.60 o 
   3   1  20        3.41        3.52      3.54 o 
   4   1  20       23.45       18.92      4.49 o 
   5   1  20       15.10       34.73      9.64 o 
   0   2  20      334.75      296.36     19.25 o 
   1   2  20      269.64      280.22     10.77 o 
   2   2  20       34.18       95.02      4.21 o 
   3   2  20        6.81       52.41      4.81 o 
   4   2  20       16.26       17.93      4.65 o 
   5   2  20        2.38        5.90      6.95 o 
   0   3  20        1.74       22.26      7.76 o 
   1   3  20      107.52      101.47      7.21 o 
   2   3  20        5.38       32.36      3.15 o 
   3   3  20       38.27       39.53      5.35 o 
   4   3  20       31.90       35.46      5.71 o 
   5   3  20       27.90       18.38      9.82 o 
   0   4  20      101.26      101.15      9.39 o 
   1   4  20      361.34      344.40     13.06 o 
   2   4  20      392.65      385.95     13.43 o 
   3   4  20       11.61       72.98      4.50 o 
   4   4  20       31.78       23.71      6.56 o 
   5   4  20       28.04       42.54      7.16 o 
   0   5  20       31.49       47.02      4.76 o 
   1   5  20       73.91       75.77      4.80 o 
   2   5  20      159.39      154.32      6.93 o 
   3   5  20       46.15       40.23      5.10 o 
   4   5  20       15.42       27.22      6.88 o 
   5   5  20       50.92       60.98      8.66 o 
   0   6  20        0.93       43.29      4.92 o 
   1   6  20       59.64       73.10      4.78 o 
   2   6  20       66.29       53.80      4.33 o 
   3   6  20        0.66        5.56      4.81 o 
   4   6  20       24.94       29.85      7.15 o 
   5   6  20        6.92       -7.16     10.17 o 
   0   7  20      290.07      277.77     19.91 o 
   1   7  20      226.60      260.64     12.24 o 
   2   7  20        8.70       14.76      4.26 o 
   3   7  20       27.57       29.81      6.36 o 
   4   7  20       19.97       19.25      7.20 o 
   0   8  20        1.73       15.51      9.45 o 
   1   8  20        8.44        9.38      4.75 o 
   2   8  20       47.20       38.09      6.02 o 
   3   8  20        5.45       17.48      8.31 o 
   4   8  20        6.78       23.83      6.65 o 
   0   9  20       66.37       61.29      9.48 o 
   1   9  20       11.06        3.99      5.00 o 
   2   9  20       39.74       39.35      5.65 o 
   3   9  20       41.75       72.19     10.21 o 
   0  10  20        2.99       17.24      8.64 o 
   1  10  20       45.33       51.55      8.01 o 
   2  10  20       77.23       93.25     11.80 o 
   3  10  20        3.09       11.72      7.04 o 
   0  11  20       14.25       15.31     10.24 o 
   1  11  20       23.79       31.47      8.39 o 
   2  11  20       19.42       17.14      6.40 o 
   1   0  21      345.15      315.94     15.03 o 
   2   0  21        3.09        0.89      6.99 o 
   3   0  21      180.87      206.86     25.72 o 
   4   0  21        0.07       -1.82      7.02 o 
   5   0  21       41.39       36.71     12.35 o 
   0   1  21        6.58        6.45      4.10 o 
   1   1  21      225.97      207.23      8.47 o 
   2   1  21      132.34      160.37     10.90 o 
   3   1  21        8.06       14.68      4.58 o 
   4   1  21       79.94       68.35      7.08 o 
   5   1  21       18.95       28.77      9.45 o 
   0   2  21      282.08      252.19     15.15 o 
   1   2  21       93.35       81.08      5.06 o 
   2   2  21      226.14      250.78      9.10 o 
   3   2  21       41.42       96.31      7.44 o 
   4   2  21        3.53       10.43      6.38 o 
   5   2  21       15.06        9.46      8.29 o 
   0   3  21      217.18      271.18     24.21 o 
   1   3  21       62.86       99.09      5.25 o 
   2   3  21      355.65      372.60     13.39 o 
   3   3  21      101.75      120.18      9.38 o 
   4   3  21      101.92       89.52      8.46 o 
   5   3  21       18.24       16.67      8.12 o 
   0   4  21      779.05      701.66     32.56 o 
   1   4  21       17.53       45.95      4.88 o 
   2   4  21      119.87      114.89      7.04 o 
   3   4  21       65.64       95.66      8.89 o 
   4   4  21       38.63       37.69      6.48 o 
   5   4  21        6.07       10.68      4.83 o 
   0   5  21        5.79        0.89      4.38 o 
   1   5  21      340.53      300.28     11.99 o 
   2   5  21        9.79       23.51      3.13 o 
   3   5  21       34.05       28.61      5.97 o 
   4   5  21       24.59       51.65      8.32 o 
   5   5  21        3.87        4.09      5.97 o 
   0   6  21        0.07       11.18      4.95 o 
   1   6  21       21.47       22.30      3.91 o 
   2   6  21       58.06       59.36      4.98 o 
   3   6  21       41.05       61.48     11.84 o 
   4   6  21       43.88       59.83      8.01 o 
   0   7  21       74.40       82.51      9.64 o 
   1   7  21       30.40       65.72      5.85 o 
   2   7  21       19.42       31.19      5.07 o 
   3   7  21       22.33       15.64      6.26 o 
   4   7  21       25.32       47.28      7.73 o 
   0   8  21       17.51        2.29      7.60 o 
   1   8  21        0.04       -3.30      3.30 o 
   2   8  21       26.67       27.28      5.34 o 
   3   8  21      115.51      130.53     11.81 o 
   4   8  21        3.11       35.56      7.91 o 
   0   9  21       96.77      149.94     20.26 o 
   1   9  21       17.92       15.57      6.28 o 
   2   9  21       20.96       38.34      6.40 o 
   3   9  21       20.67       27.31      8.90 o 
   0  10  21      233.95      264.74     26.79 o 
   1  10  21       12.19       21.02      7.28 o 
   2  10  21        7.21        4.14      6.15 o 
   0  11  21      108.48      113.72     18.53 o 
   1  11  21       11.02       14.47      5.80 o 
   0   0  22      192.48      217.20     19.43 o 
   1   0  22       10.89       51.10      5.56 o 
   2   0  22       48.03       50.20     10.17 o 
   3   0  22        7.69       12.30      6.16 o 
   4   0  22       32.39       36.57      7.57 o 
   5   0  22       43.12       29.53     12.65 o 
   0   1  22      381.74      331.54     15.90 o 
   1   1  22       99.83       94.40      5.26 o 
   2   1  22      121.21      145.14      9.80 o 
   3   1  22       92.28      111.57      9.87 o 
   4   1  22      180.83      160.09     10.17 o 
   5   1  22        1.95       -7.25      7.25 o 
   0   2  22       12.23        6.10      6.74 o 
   1   2  22       99.57       75.92      5.49 o 
   2   2  22      623.94      550.64     18.21 o 
   3   2  22      143.51      220.08     12.45 o 
   4   2  22       49.78       72.31      8.54 o 
   5   2  22        6.37        0.91      7.21 o 
   0   3  22       24.24       34.56      7.36 o 
   1   3  22      187.74      178.19     10.91 o 
   2   3  22       79.83      110.85      5.71 o 
   3   3  22      151.70      129.94     10.48 o 
   4   3  22       47.18      102.78     10.48 o 
   5   3  22       55.03       59.96     11.46 o 
   0   4  22       86.65       91.14      7.28 o 
   1   4  22      342.03      338.48     13.88 o 
   2   4  22       69.82       77.34      5.92 o 
   3   4  22      110.48      101.56     10.77 o 
   4   4  22       15.37       15.20      5.24 o 
   5   4  22       26.06       37.31      8.51 o 
   0   5  22        2.03        2.33      4.63 o 
   1   5  22      328.35      350.81     14.61 o 
   2   5  22       17.04       14.58      3.92 o 
   3   5  22       12.85       19.93      9.97 o 
   4   5  22       60.10       47.62      8.19 o 
   5   5  22        6.70       67.45     25.20 o 
   0   6  22       28.13       35.81      5.39 o 
   1   6  22       90.63       88.51      5.61 o 
   2   6  22       18.44       16.90      4.21 o 
   3   6  22        6.17       30.10      7.53 o 
   4   6  22        8.84       12.39      5.99 o 
   0   7  22       41.46       31.58      6.30 o 
   1   7  22       54.84       46.96      4.63 o 
   2   7  22       68.94       78.77      7.20 o 
   3   7  22        3.28       25.89      7.83 o 
   4   7  22       48.10       62.64     10.75 o 
   0   8  22       32.24       35.49      8.73 o 
   1   8  22       17.90       18.55      6.05 o 
   2   8  22        0.72        2.84      4.91 o 
   3   8  22        1.67       24.99      7.53 o 
   0   9  22        0.00        6.43      6.61 o 
   1   9  22       17.06       10.99      4.80 o 
   2   9  22       81.25       85.88      8.48 o 
   3   9  22       48.52       56.02      9.03 o 
   0  10  22       37.26       40.16     12.86 o 
   1  10  22       34.04       47.40      7.60 o 
   2  10  22        4.48       -3.19      8.36 o 
   0  11  22       12.21        5.79     11.57 o 
   1   0  23      507.82      490.88     22.21 o 
   2   0  23      135.17      154.39     13.38 o 
   3   0  23      124.94      113.89     12.48 o 
   4   0  23       10.21        5.18      5.65 o 
   5   0  23        2.12       -4.61      8.78 o 
   0   1  23        4.84       12.32      4.89 o 
   1   1  23      347.50      365.45     13.52 o 
   2   1  23      100.74      154.68      9.77 o 
   3   1  23      196.17      168.61     10.54 o 
   4   1  23        5.15       13.14      5.85 o 
   5   1  23       24.69       23.44      9.10 o 
   0   2  23       29.47       32.69      5.43 o 
   1   2  23       33.06       30.11      4.21 o 
   2   2  23      194.34      230.03      7.93 o 
   3   2  23      284.35      265.50     14.53 o 
   4   2  23       18.16       17.81      5.13 o 
   5   2  23       13.76       11.91      7.39 o 
   0   3  23       59.39       44.59      6.22 o 
   1   3  23       61.55       72.28      6.35 o 
   2   3  23       92.97       95.26      7.29 o 
   3   3  23        9.64       22.77      6.33 o 
   4   3  23       50.66       52.25      7.21 o 
   5   3  23        2.73       -0.43      9.89 o 
   0   4  23        1.18        3.09      3.22 o 
   1   4  23       13.71       59.93      5.86 o 
   2   4  23      231.16      238.33      9.72 o 
   3   4  23       10.90       41.79      6.21 o 
   4   4  23       55.46       62.70      7.39 o 
   5   4  23       25.86       20.64     17.22 o 
   0   5  23      194.64      183.29     13.63 o 
   1   5  23       11.59       29.12      4.71 o 
   2   5  23       12.62       19.10      4.22 o 
   3   5  23       29.57       21.15      6.64 o 
   4   5  23        4.44       28.26      8.85 o 
   0   6  23      133.19      113.95     10.83 o 
   1   6  23        3.25        5.49      3.89 o 
   2   6  23       52.56       68.31      6.48 o 
   3   6  23       19.16       15.42      7.13 o 
   4   6  23       10.00       11.33      7.25 o 
   0   7  23       20.74       45.81     10.34 o 
   1   7  23       34.11       17.22      5.10 o 
   2   7  23       36.86       45.35      5.40 o 
   3   7  23       14.47       23.27      7.09 o 
   4   7  23       40.52       29.27      7.94 o 
   0   8  23        3.12       13.35      7.49 o 
   1   8  23        1.40        0.63      4.73 o 
   2   8  23       20.19       34.39      8.27 o 
   3   8  23       72.74       72.35     11.58 o 
   0   9  23        6.34       13.66      7.63 o 
   1   9  23        6.99        6.30      4.94 o 
   2   9  23        9.67       16.86      8.74 o 
   0  10  23       13.56       13.21     11.79 o 
   1  10  23        0.60        7.79      5.32 o 
   0   0  24      328.48      333.24     24.13 o 
   1   0  24      369.80      414.29     20.61 o 
   2   0  24      219.90      191.22     23.94 o 
   3   0  24      306.41      361.49     41.53 o 
   4   0  24      120.87       45.46     15.72 o 
   5   0  24       40.49        9.99     15.22 o 
   0   1  24     1340.03     1169.63     49.85 o 
   1   1  24       40.24       62.19      4.60 o 
   2   1  24      147.87      172.31     11.51 o 
   3   1  24       25.02       42.98      6.19 o 
   4   1  24       13.86       25.64      6.49 o 
   5   1  24        2.13        8.21     10.61 o 
   0   2  24      111.22       95.60      8.38 o 
   1   2  24       34.12       30.49      3.49 o 
   2   2  24        6.90       42.06      3.87 o 
   3   2  24       75.25       68.97      7.82 o 
   4   2  24        8.19       29.01      7.87 o 
   5   2  24       16.39       13.79     13.97 o 
   0   3  24        0.11       20.92      5.59 o 
   1   3  24       67.59       54.65      4.17 o 
   2   3  24       38.44       35.57      4.32 o 
   3   3  24       32.38       34.38      9.63 o 
   4   3  24       15.97        5.56      5.76 o 
   5   3  24       38.75       66.92     22.62 o 
   0   4  24        1.50       23.22      4.86 o 
   1   4  24      206.15      187.10      8.83 o 
   2   4  24       71.37       86.85      7.29 o 
   3   4  24      122.98      117.36     17.39 o 
   4   4  24       35.12       38.30      7.47 o 
   0   5  24        1.11       22.76      5.65 o 
   1   5  24       33.77       24.20      4.31 o 
   2   5  24       49.60       62.72      6.92 o 
   3   5  24       16.43       31.17      6.93 o 
   4   5  24        9.92       -1.32      7.71 o 
   0   6  24       26.19       62.61      9.23 o 
   1   6  24       22.05       22.72      4.83 o 
   2   6  24        3.05        9.87      4.26 o 
   3   6  24       11.46        6.55      7.43 o 
   4   6  24       22.65       28.49      8.04 o 
   0   7  24      123.79      113.35     13.33 o 
   1   7  24       11.84       19.16      4.95 o 
   2   7  24        0.77       -2.65      5.98 o 
   3   7  24        8.42       11.92      6.62 o 
   0   8  24       50.33       50.90     13.19 o 
   1   8  24        5.46        9.92      4.57 o 
   2   8  24       10.53       16.34      8.41 o 
   3   8  24        0.45       44.62      8.03 o 
   0   9  24        7.87        1.19      8.78 o 
   1   9  24        9.27       17.98      5.48 o 
   2   9  24       18.53       33.38      9.03 o 
   0  10  24        9.62       -0.03      8.50 o 
   1  10  24       52.75       47.94      8.22 o 
   1   0  25      488.64      466.12     21.04 o 
   2   0  25        7.31       22.06      7.49 o 
   3   0  25       72.72       62.06      8.83 o 
   4   0  25        1.25        9.06     10.19 o 
   5   0  25       24.25       31.32     18.03 o 
   0   1  25      196.10      207.19     12.51 o 
   1   1  25       43.14       35.53      4.43 o 
   2   1  25       10.10       15.41      4.59 o 
   3   1  25       51.46       33.65      6.53 o 
   4   1  25       28.01       25.61      7.58 o 
   5   1  25       11.32        4.19     10.60 o 
   0   2  25       65.27       96.42      9.82 o 
   1   2  25      167.81      177.83      8.36 o 
   2   2  25       33.08       38.73      7.58 o 
   3   2  25       22.82       40.01      5.99 o 
   4   2  25       25.39       33.36      8.82 o 
   0   3  25        5.00        3.02      5.08 o 
   1   3  25       43.08       49.30      4.66 o 
   2   3  25       24.42       26.00      6.74 o 
   3   3  25       42.05       39.95      6.72 o 
   4   3  25       16.93       26.24      6.65 o 
   0   4  25       81.78       60.33      6.60 o 
   1   4  25       36.15       43.51      5.30 o 
   2   4  25        8.21       53.43      5.82 o 
   3   4  25       68.68      110.88     11.11 o 
   4   4  25       18.83       32.00      7.48 o 
   0   5  25       15.96       10.95      5.00 o 
   1   5  25       53.23       66.05      6.87 o 
   2   5  25       30.65       37.05      7.10 o 
   3   5  25        8.30        1.17      6.64 o 
   4   5  25       30.37       18.10      7.22 o 
   0   6  25        0.24        4.79      7.04 o 
   1   6  25      134.87      130.80      8.94 o 
   2   6  25       50.29       56.11      7.76 o 
   3   6  25       15.26        8.47      7.51 o 
   4   6  25        9.72       10.92      8.56 o 
   0   7  25       22.60        8.98      7.65 o 
   1   7  25        1.68       10.42      4.86 o 
   2   7  25       34.90       40.42     11.11 o 
   3   7  25       18.76       23.86     10.53 o 
   0   8  25       38.15       47.80      9.77 o 
   1   8  25       59.25       70.52      7.60 o 
   2   8  25       29.64       24.65      7.73 o 
   0   9  25       12.41       16.90     10.57 o 
   1   9  25        0.16        5.26      6.32 o 
   2   9  25        1.49       -2.43      7.31 o 
   0   0  26      300.73      235.65     22.54 o 
   1   0  26        0.72       -3.76      4.43 o 
   2   0  26       16.14       19.23      7.19 o 
   3   0  26       48.99       75.43     15.05 o 
   4   0  26        0.39        5.13      7.39 o 
   0   1  26      137.86      115.04      9.68 o 
   1   1  26        5.56       20.14      5.11 o 
   2   1  26      208.39      232.66     12.86 o 
   3   1  26       55.48       73.28      7.51 o 
   4   1  26       10.69        7.08      6.85 o 
   0   2  26        7.91        3.89      4.88 o 
   1   2  26      140.71      178.22      9.02 o 
   2   2  26       99.08      106.83      8.96 o 
   3   2  26        5.82       27.28      6.64 o 
   4   2  26       10.27       11.14      5.99 o 
   0   3  26       84.23       85.19      9.02 o 
   1   3  26       96.76      151.98     10.70 o 
   2   3  26        1.56        9.09      4.55 o 
   3   3  26       17.43       39.84      7.15 o 
   4   3  26       15.57       22.35      8.39 o 
   0   4  26       54.33       56.50      6.31 o 
   1   4  26      217.26      270.58     12.72 o 
   2   4  26       52.60       95.60     11.23 o 
   3   4  26       50.15       25.77      5.77 o 
   4   4  26       45.54       60.64      8.49 o 
   0   5  26      179.59      179.13     16.55 o 
   1   5  26       30.72       33.14      6.17 o 
   2   5  26        9.77       14.37      5.28 o 
   3   5  26        7.26        8.59      6.99 o 
   4   5  26       17.68       24.60      7.64 o 
   0   6  26       57.87       56.54      9.44 o 
   1   6  26       44.54       60.92      6.46 o 
   2   6  26       51.35       54.73      9.24 o 
   3   6  26        6.60       18.72     15.42 o 
   0   7  26       33.67       28.52      8.94 o 
   1   7  26       40.07       51.14      7.31 o 
   2   7  26       21.70       34.69      8.18 o 
   3   7  26       22.57        8.63      7.97 o 
   0   8  26        7.03       29.23     20.90 o 
   1   8  26        8.14        8.74      5.99 o 
   2   8  26        8.68       -1.82      7.53 o 
   0   9  26       32.61       25.78      9.63 o 
   1   9  26       32.55       48.09     10.61 o 
   1   0  27       60.17       55.72      6.45 o 
   2   0  27        3.92       -1.07      6.54 o 
   3   0  27       43.51       78.12     11.05 o 
   4   0  27       51.56       38.89     10.75 o 
   0   1  27       76.86       83.10      8.51 o 
   1   1  27       50.66       63.92      5.53 o 
   2   1  27       19.37       41.46      6.11 o 
   3   1  27      175.58      160.77     12.32 o 
   4   1  27        1.05        2.95      7.50 o 
   0   2  27      318.67      321.77     21.68 o 
   1   2  27       59.98       70.97      5.67 o 
   2   2  27      193.43      206.63     14.78 o 
   3   2  27       10.13       13.04      6.11 o 
   4   2  27       25.88       28.99      7.47 o 
   0   3  27       66.66      134.61     13.66 o 
   1   3  27       87.07      119.16      8.22 o 
   2   3  27       57.81       76.92      7.66 o 
   3   3  27       96.27       89.50     11.77 o 
   4   3  27       20.15       13.14      5.59 o 
   0   4  27      123.08      111.71     11.01 o 
   1   4  27        3.14        8.20      3.80 o 
   2   4  27       43.29       45.02      5.99 o 
   3   4  27        4.57        7.56      5.21 o 
   4   4  27       58.42       47.47      9.34 o 
   0   5  27       14.95       21.35      6.90 o 
   1   5  27       41.21       47.16      8.00 o 
   2   5  27       42.12       32.93      7.53 o 
   3   5  27       14.51        6.76      7.23 o 
   0   6  27        8.99       55.86     13.84 o 
   1   6  27       89.77       69.57      7.66 o 
   2   6  27       11.57       13.63      6.93 o 
   3   6  27       31.93       34.68      8.11 o 
   0   7  27       51.92       28.94      9.85 o 
   1   7  27       95.60       85.44      9.09 o 
   2   7  27       14.84        6.16      6.33 o 
   0   8  27       66.00       60.43      9.40 o 
   1   8  27       38.95       38.53      7.56 o 
   2   8  27       27.28       30.97     10.96 o 
   0   0  28       57.24       68.85     13.44 o 
   1   0  28       87.24       89.06      8.15 o 
   2   0  28      108.60      146.03     13.86 o 
   3   0  28        1.26       -5.88      8.72 o 
   4   0  28       10.81        5.38     10.49 o 
   0   1  28        8.36        1.15      5.24 o 
   1   1  28      182.59      187.30      9.59 o 
   2   1  28       57.99       62.96      6.90 o 
   3   1  28       19.10       10.16      6.39 o 
   4   1  28       37.26       34.92      8.24 o 
   0   2  28        0.01        0.60      4.31 o 
   1   2  28       36.37       52.17      5.03 o 
   2   2  28       86.96       85.25     11.31 o 
   3   2  28       72.10       79.90      7.59 o 
   4   2  28      116.96       89.29     10.95 o 
   0   3  28       24.42       44.73     13.41 o 
   1   3  28       58.81       59.39      5.08 o 
   2   3  28       13.80       18.93      5.52 o 
   3   3  28       16.31       13.55      7.76 o 
   4   3  28       14.15        8.14     10.70 o 
   0   4  28        2.48       34.49      8.03 o 
   1   4  28       21.68       33.96      5.74 o 
   2   4  28       83.32       99.94     10.22 o 
   3   4  28       26.98       14.83      6.48 o 
   0   5  28       42.64       25.13      7.34 o 
   1   5  28       19.52       12.39      5.85 o 
   2   5  28       10.00       14.51      7.88 o 
   3   5  28       17.30       25.93      8.10 o 
   0   6  28        0.00       16.77      8.20 o 
   1   6  28       31.69       54.21      7.82 o 
   2   6  28       18.07       23.92      7.07 o 
   3   6  28        1.75       -9.40     11.33 o 
   0   7  28       40.85       57.04     10.20 o 
   1   7  28        1.44        5.98      6.32 o 
   2   7  28       36.24       38.71      7.62 o 
   0   8  28       35.51       62.42     13.28 o 
   1   8  28       52.67       51.52     10.69 o 
   1   0  29       39.25       29.40      8.60 o 
   2   0  29       70.04      103.70     14.22 o 
   3   0  29       60.79       62.28     11.36 o 
   0   1  29        1.01       -4.87      4.87 o 
   1   1  29       35.33       35.94      7.23 o 
   2   1  29      135.88      119.31     10.30 o 
   3   1  29       87.55       76.14      8.47 o 
   0   2  29        4.00       18.42     15.45 o 
   1   2  29       37.59       29.41      5.43 o 
   2   2  29       57.15       34.07      6.79 o 
   3   2  29       52.90       63.49      7.88 o 
   0   3  29       10.62       16.84      7.10 o 
   1   3  29       68.96       62.17      7.86 o 
   2   3  29       22.22       34.51      7.38 o 
   3   3  29       29.45       31.62      8.66 o 
   0   4  29      119.40      135.59     12.05 o 
   1   4  29       25.36       40.45      7.32 o 
   2   4  29       20.74       23.19     10.20 o 
   3   4  29        3.95       26.59      7.77 o 
   0   5  29       18.31       16.01      7.14 o 
   1   5  29        6.12       10.56      6.44 o 
   2   5  29       98.67       80.64     17.32 o 
   3   5  29        6.07       22.58      7.79 o 
   0   6  29       36.66       27.95      8.42 o 
   1   6  29       18.44       18.54      6.43 o 
   2   6  29        1.45       16.63      7.89 o 
   0   7  29       77.17       70.86     10.86 o 
   1   7  29       80.42       75.18     11.72 o 
   0   0  30      273.64      227.97     24.89 o 
   1   0  30       12.72       16.25      8.98 o 
   2   0  30       20.78       25.90      8.29 o 
   3   0  30       20.02       20.45      9.26 o 
   0   1  30       10.70       24.81     12.71 o 
   1   1  30       22.26       15.23      6.03 o 
   2   1  30       54.60       79.18      8.06 o 
   3   1  30       14.97       15.91      7.96 o 
   0   2  30        0.77        3.07      4.60 o 
   1   2  30       15.11       14.80      4.85 o 
   2   2  30        5.89        4.10      4.71 o 
   3   2  30       30.52       17.13      7.12 o 
   0   3  30        0.39        1.47      5.73 o 
   1   3  30       45.34       43.99      7.03 o 
   2   3  30       14.74       38.91      7.83 o 
   3   3  30       47.22       52.15      9.39 o 
   0   4  30        6.41        9.18      7.97 o 
   1   4  30        6.30       15.63      5.81 o 
   2   4  30       11.87        1.85      6.47 o 
   3   4  30       15.07       16.33      8.40 o 
   0   5  30        0.16       11.13      7.60 o 
   1   5  30       64.93       89.56     11.37 o 
   2   5  30        0.10        5.91      9.54 o 
   0   6  30       30.71       24.61      8.64 o 
   1   6  30       13.71       20.01      6.37 o 
   0   7  30        0.02       20.10      9.87 o 
   1   0  31       17.85       36.59      8.68 o 
   2   0  31       50.23       43.51     12.23 o 
   3   0  31       12.41       34.88     11.30 o 
   0   1  31       10.11       23.99      6.84 o 
   1   1  31       13.78       10.92      5.33 o 
   2   1  31        0.19       12.22      6.97 o 
   3   1  31       59.46       54.21      8.60 o 
   0   2  31       70.52       88.12      9.28 o 
   1   2  31        7.45       14.82      9.78 o 
   2   2  31       18.91       20.29      7.20 o 
   3   2  31       13.49       14.10      7.65 o 
   0   3  31        8.80       18.31      5.92 o 
   1   3  31       32.95       40.70      7.23 o 
   2   3  31       41.66       36.59      7.65 o 
   0   4  31        4.05       11.07      8.64 o 
   1   4  31       36.69       26.89      6.40 o 
   2   4  31       40.45       31.59      9.08 o 
   0   5  31        3.53        8.00     11.80 o 
   1   5  31       16.45       15.09      8.59 o 
   2   5  31       36.44       66.64     28.63 o 
   0   6  31        9.02       18.82     14.49 o 
   1   6  31       14.82       17.50      8.69 o 
   0   0  32        1.49        2.83     17.04 o 
   1   0  32        4.21       10.35      9.74 o 
   2   0  32        0.18        6.76     11.34 o 
   0   1  32       15.35       23.85     12.55 o 
   1   1  32       21.30       14.05      8.32 o 
   2   1  32        6.91       10.15      6.95 o 
   0   2  32        1.41       16.64      8.93 o 
   1   2  32        3.10        9.07      5.04 o 
   2   2  32        1.40        8.52      6.73 o 
   0   3  32        5.77       -3.01      9.36 o 
   1   3  32       73.52       77.53      8.52 o 
   2   3  32       29.32       31.88      8.16 o 
   0   4  32        2.19        1.92      6.95 o 
   1   4  32       15.65       21.88      8.35 o 
   0   5  32       82.90       80.21     19.81 o 
   1   5  32        0.82       -5.07      8.31 o 
   1   0  33        0.91        7.71     10.83 o 
   2   0  33       34.15       47.09     16.59 o 
   0   1  33        4.88        2.57     13.62 o 
   1   1  33       56.33       53.01      8.13 o 
   2   1  33       42.40       52.44      8.50 o 
   0   2  33       82.58      101.82     19.81 o 
   1   2  33       26.16       21.54      6.67 o 
   0   3  33       91.60      105.16     22.18 o 
   1   3  33        2.86       10.62      7.62 o 
   0   4  33       14.97       25.86     10.72 o 
   0   0  34       20.54        6.18     14.76 o 
   1   0  34       20.17       20.78     22.88 o 
   0   1  34       24.60       21.31     17.71 o 
   1   1  34        8.04       27.83      9.79 o 
   0   2  34       13.40        9.02     12.35 o 
                                                 
